# Supplementary material for: The Fraction of Carbon in Soil Organic Matter as a National‐Scale Soil Process Indicator
Source: Glob Chang Biol. 2025 Oct 30;31(11):e70572. doi: 10.1111/gcb.70572 (PMC12573071; doi:10.1111/gcb.70572)
Supplement: Supplementary file 1 — Data S1: gcb70572‐sup‐0001‐DataS1.xlsx. [file GCB-31-e70572-s002.xlsx]

## Sheet: Read_me
Supplementary data file to: The fraction of carbon in soil organic matter as a national-scale soil process indicator
Authors: Sabine Reinsch1*, Inma Lebron1, Lis Wollesen de Jonge2, Peter L. Weber2, Trine Norgaard2, Emmanuel Arthur2, Lucas Gomez2, Charles Pesch2, Karyotis Konstantinos3, George Zalidis3, Lur Epelde4, Marija Romic5, Davor Romic5, Mokika Zovko5, Marko Reljic5, Jaakko Heikkinen6, Christopher Feeney1, Laura Bentley1, Peter Levy7, Elena Vanguelova8, Panos Panagos9, Florian Schneider10, Bernhard Ahren…
1 UK Centre for Ecology & Hydrology, Deiniol Road, Bangor, United Kingdom
2 Aarhus University, Department of Agroecology, Tjele, Denmark
3 Laboratory of Remote Sensing, Spectroscopy, and GIS, Department of Agriculture, Aristotle University of Thessaloniki, Thessaloniki, Greece
4 NEIKER-Basque Institute for Agricultural Research and Development, Derio, Spain
5 University of Zagreb Faculty of Agriculture, Zagreb, Croatia
6 Natural Resources Institute, Jokioinen, Finland
7 UK Centre for Ecology & Hydrology, Bush Estate, Penicuik, United Kingdom
8 Forest Research, Farnham, United Kingdom
9 European Commission, Joint Research Centre (JRC), Ispra (VA), Italy
10 Thünen Institute of Climate-Smart Agriculture, Braunschweig, Germany
11 Max Planck Institute for Biogeochemistry, Jena, Germany
12 Agroscope, Climate and Agriculture Group, Zurich, Switzerland
13 Department of Physical Geography and Bolin Centre for Climate Research, Stockholm Sweden

## Sheet: Meta_data
Column_name	Unit	Description	Calculation
Dataset_name	none	Dataset name
Country	none	Country the soils data originated from
LOI_method	degrees celsius	temperature used to measure Loss-on-ignition (LOI)
ID	none	unique identifier for the soil sampling location
Habitat	none	assigned (unified) broad habitat based on the UKCEH Countryside Survey
Soil_category	none	assigned categories: permafrost, sediment, mineral (SOM < 20%), organic (SOM > 20%)
Depth_low	cm	soil core depth within ID; ID's are associated with soil profile and depth
LOI_perc	percent	measured soil organic matter content
TC_perc	percent	measured total soil carbon content
SOC_perc	percent	measured or calculated soil organic carbon content
f_tc_or_soc	unit less	calculated fraction of total carbon or soil organic carbon in soil	TC_perc/g soil or SOC_perc/g soil
f_soc	unit less	calculated fraction of soil organic carbon in soil	SOC_perc/100
f_som	unit less	calculated fraction of soil organic matter in soil	LOI_perc /100
f_c_in_som	unit less	calculated fraction of carbon (total or organic) in soil organic matter	f_tc_or_soc/f_som
f_oc	unit less	calculated fraction of soil organic carbon in soil organic matter (this is the subset of f_c_in_som filtered for SOC)	f_soc/f_som
Data_reference	none	Data reference to the data
Data_reference	Bentley et al. 2023 (summer 2018-2019)	Bentley, L. et al. Topsoil physico-chemical properties from the UKCEH Countryside Survey, Great Britain, 2018-2019. NERC EDS Environmental Information Data Centre (2023)	https://doi.org/10.5285/821325f3-b353-4a51-8db2-6b2200d82aca
	Bentley et al. 2023 (summer 2020)	Bentley, L. et al. Topsoil physico-chemical properties from the UKCEH Countryside Survey, Great Britain, 2020, v2. NERC EDS Environmental Information Data Centre (2023)	https://doi.org/10.5285/6a3382cc-f5f4-4d68-9517-c62fadd8af4f
	Bentley et al. 2023 (summer 2021)	Bentley, L. et al. Topsoil physico-chemical properties from the UKCEH Countryside Survey, Great Britain, 2021. NERC EDS Environmental Information Data Centre (2023)	https://doi.org/10.5285/af6c4679-99aa-4352-9f63-af3bd7bc87a4
	Reinsch et al. 2023 (summer 2022)	Reinsch, S. et al. Topsoil physico-chemical properties from the UKCEH Countryside Survey, Great Britain, 2022. NERC EDS Environmental Information Data Centre (2023)	https://doi.org/10.5285/d53fdf1d-767a-4046-821a-ea645001ddd3
	Bentley et al. 2024 (summer 2023)	Bentley, L. et al. Topsoil physico-chemical properties from the UKCEH Countryside Survey, Great Britain, 2023. NERC EDS Environmental Information Data Centre (2024)	https://doi.org/10.5285/fe58d52e-f00c-4895-a35e-26b7353cc275
	Bentley et al. 2024 (winter 2021)	Bentley, L. et al. Winter topsoil physico-chemical properties from the UKCEH Countryside Survey, Great Britain, 2021. NERC EDS Environmental Information Data Centre (2024)	https://doi.org/10.5285/38d6f5b4-4d03-4006-aa55-91894378ef27
	Reinsch et al. 2025	Reinsch, S.; Bentley, L.; Brentegani, M.; Carter, H.; Dhiedt, E.; Ebuele, V.; Emmett, B.A.; Hunt, A.; Keenan, P.; Keith, A.; Lebron, I.; Lucas, J.R.; Monkman, G.; Pereira, M.G.; Richardson-Jones, V.; Rowe, R.; Salisbury, E.; Tandy, S.; Wood, C.M.; Ardeshir, D.; Biddle, A.; Boffey, C.; Ceallaigh, C.; Cope, S.; Fothergill, C.; Friend, R.; Handley, J.; Handley, T.; Higgins, A.; Horninge, L.; Moir, A…	https://doi.org/10.5285/deabe608-fc6e-4d3a-812f-fb08ae515121
	Toberman et al. 2016	Toberman, H. et al. Peat survey in England, Scotland and Wales carried out during 2014 [LTLS]. (2016).	https://doi.org/10.5285/9305b068-f417-4659-9966-d9456f22c331
	Mitchell et al. 2020	Mitchell, R. J. et al. Functional and epiphytic biodiversity differences between nine tree species in the UK. NERC Environmental Information Data Centre (2020)	https://doi.org/10.5285/f539567f-a8cd-482e-89b8-64a951b52d93
	Reinsch et al. 2024	Reinsch, S. et al. Co-located ecological data for exploring top- and subsoil carbon dynamics across grassland-woodland contrasts. Sci Data 11, 478 (2024).	https://doi.org/10.1038/s41597-024-03333-w
	Weber et al. 2021	Weber, P. L. et al. Moisture-dependent Water Repellency of Greenlandic Cultivated Soils. Geoderma 402, 115189 (2021).	https://doi.org/10.1016/j.geoderma.2021.115189
	Weber et al. 2023	Weber, P. L. et al. Organic carbon controls water retention and plant available water in cultivated soils from South Greenland. Soil Science Society of America Journal 87, 203–215 (2023).	https://doi.org/10.1002/saj2.20490
	Heikkinen et al. 2021	Heikkinen, J., Keskinen, R., Regina, K., Honkanen, H. & Nuutinen, V. Estimation of carbon stocks in boreal cropland soils - methodological considerations. Eur J Soil Sci 72, 934–945 (2021).	https://doi.org/10.1111/ejss.13033
	Leifeld et al. 2020	Leifeld, J., Klein, K. & Wüst-Galley, C. Soil organic matter stoichiometry as indicator for peatland degradation. Sci Rep 10, 7634 (2020).	https://doi.org/10.1038/s41598-020-64275-y
	Palmtag et al. 2022	Palmtag, J. et al. A high spatial resolution soil carbon and nitrogen dataset for the northern permafrost region based on circumpolar land cover upscaling. Earth Syst Sci Data 14, 4095–4110 (2022).	https://doi.org/10.5194/essd-14-4095-2022
	Fourqurean et al. 2012	Fourqurean, J. W. et al. Seagrass ecosystems as a globally significant carbon stock. Nat Geosci 5, 505–509 (2012).	https://doi.org/10.1038/ngeo1477
	Reinsch 2025	Reinsch, S. (2025). Soil organic carbon and soil organic matter measurements across habitats from the UK and Spain (Version 1) [Data set]. Zenodo.	https://doi.org/10.5281/zenodo.17064291

## Sheet: Data
Dataset_name	Country	LOI_method	ID	Habitat	Soil_category	Depth_low	LOI_perc	TC_perc	SOC_perc	f_tc_or_soc	f_soc	f_som	f_c_in_som	f_oc	Data_reference
CINAg	Wales	375	NewboroughO13A	Calcareous Grassland	mineral	15	1.73	0.7	NA	0.007	0.007	0.017	0.406	NA	Reinsch 2025
CINAg	Wales	375	NewboroughO13B	Calcareous Grassland	mineral	15	0.86	0.46	NA	0.0046	0.0046	0.009	0.533	NA	Reinsch 2025
CINAg	Wales	375	NewboroughO13C	Calcareous Grassland	mineral	15	1.1	0.51	NA	0.0051	0.0051	0.011	0.464	NA	Reinsch 2025
CINAg	Wales	375	NewboroughO13D	Calcareous Grassland	mineral	15	1.66	0.56	NA	0.0056	0.0056	0.017	0.337	NA	Reinsch 2025
CINAg	Wales	375	NewboroughO13E	Calcareous Grassland	mineral	15	1.83	1.03	NA	0.0103	0.0103	0.018	0.562	NA	Reinsch 2025
CINAg	Wales	375	NewboroughO14A	Calcareous Grassland	mineral	15	2.62	0.93	NA	0.0093	0.0093	0.026	0.355	NA	Reinsch 2025
CINAg	Wales	375	NewboroughO14B	Calcareous Grassland	mineral	15	2.59	0.82	NA	0.0082	0.0082	0.026	0.317	NA	Reinsch 2025
CINAg	Wales	375	NewboroughO14C	Calcareous Grassland	mineral	15	1.95	0.59	NA	0.0059	0.0059	0.019	0.303	NA	Reinsch 2025
CINAg	Wales	375	NewboroughO14D	Calcareous Grassland	mineral	15	2.28	0.94	NA	0.0094	0.0094	0.023	0.413	NA	Reinsch 2025
CINAg	Wales	375	NewboroughO14E	Calcareous Grassland	mineral	15	1.87	0.67	NA	0.0067	0.0067	0.019	0.358	NA	Reinsch 2025
CINAg	Wales	375	NewboroughO15A	Calcareous Grassland	mineral	15	1.88	0.95	NA	0.0095	0.0095	0.019	0.506	NA	Reinsch 2025
CINAg	Wales	375	NewboroughO15B	Calcareous Grassland	mineral	15	3.1	0.88	NA	0.0088	0.0088	0.031	0.284	NA	Reinsch 2025
CINAg	Wales	375	NewboroughO15C	Calcareous Grassland	mineral	15	2.63	1.32	NA	0.0132	0.0132	0.026	0.502	NA	Reinsch 2025
CINAg	Wales	375	NewboroughO15D	Calcareous Grassland	mineral	15	2.15	0.86	NA	0.0086	0.0086	0.022	0.399	NA	Reinsch 2025
CINAg	Wales	375	NewboroughO15E	Calcareous Grassland	mineral	15	1.9	1.2	NA	0.012	0.012	0.019	0.63	NA	Reinsch 2025
CINAg	England	375	Strawberry76A	Improved Grassland	mineral	15	9.92	4.44	NA	0.0444	0.0444	0.099	0.447	NA	Reinsch 2025
CINAg	England	375	Strawberry76B	Improved Grassland	mineral	15	9.83	4.77	NA	0.0477	0.0477	0.098	0.485	NA	Reinsch 2025
CINAg	England	375	Strawberry76C	Improved Grassland	mineral	15	9.76	5.21	NA	0.0521	0.0521	0.098	0.534	NA	Reinsch 2025
CINAg	England	375	Strawberry76D	Improved Grassland	mineral	15	10.94	6	NA	0.06	0.06	0.109	0.548	NA	Reinsch 2025
CINAg	England	375	Strawberry76E	Improved Grassland	mineral	15	10.9	5.04	NA	0.0504	0.0504	0.109	0.462	NA	Reinsch 2025
CINAg	England	375	Strawberry77A	Improved Grassland	mineral	15	7.8	3.72	NA	0.0372	0.0372	0.078	0.477	NA	Reinsch 2025
CINAg	England	375	Strawberry77B	Improved Grassland	mineral	15	8.2	3.72	NA	0.0372	0.0372	0.082	0.454	NA	Reinsch 2025
CINAg	England	375	Strawberry77C	Improved Grassland	mineral	15	9.11	4.47	NA	0.0447	0.0447	0.091	0.491	NA	Reinsch 2025
CINAg	England	375	Strawberry77D	Improved Grassland	mineral	15	9.33	4.9	NA	0.049	0.049	0.093	0.525	NA	Reinsch 2025
CINAg	England	375	Strawberry77E	Improved Grassland	mineral	15	8.92	4.23	NA	0.0423	0.0423	0.089	0.474	NA	Reinsch 2025
CINAg	England	375	Strawberry78A	Cropland	mineral	15	5.57	2.28	NA	0.0228	0.0228	0.056	0.409	NA	Reinsch 2025
CINAg	England	375	Strawberry78B	Cropland	mineral	15	5.72	2.36	NA	0.0236	0.0236	0.057	0.413	NA	Reinsch 2025
CINAg	England	375	Strawberry78C	Cropland	mineral	15	5.33	2.16	NA	0.0216	0.0216	0.053	0.405	NA	Reinsch 2025
CINAg	England	375	Strawberry78D	Cropland	mineral	15	5.61	2.25	NA	0.0225	0.0225	0.056	0.401	NA	Reinsch 2025
CINAg	England	375	Strawberry78E	Cropland	mineral	15	5.37	2.13	NA	0.0213	0.0213	0.054	0.397	NA	Reinsch 2025
CINAg	England	375	Ffridd-bottomO1A	Neutral Grassland	mineral	15	15.54	7.41	NA	0.0741	0.0741	0.155	0.477	NA	Reinsch 2025
CINAg	England	375	Ffridd-bottomO1B	Neutral Grassland	mineral	15	14.72	7.9	NA	0.079	0.079	0.147	0.537	NA	Reinsch 2025
CINAg	England	375	Ffridd-bottomO1C	Neutral Grassland	mineral	15	15.2	7.82	NA	0.0782	0.0782	0.152	0.515	NA	Reinsch 2025
CINAg	England	375	Ffridd-bottomO1D	Neutral Grassland	mineral	15	17.37	9.01	NA	0.0901	0.0901	0.174	0.519	NA	Reinsch 2025
CINAg	England	375	Ffridd-bottomO1E	Neutral Grassland	mineral	15	15.89	7.38	NA	0.0738	0.0738	0.159	0.465	NA	Reinsch 2025
CINAg	England	375	Ffridd-bottomO2A	Neutral Grassland	mineral	15	17.55	7.75	NA	0.0775	0.0775	0.176	0.442	NA	Reinsch 2025
CINAg	England	375	Ffridd-bottomO2B	Neutral Grassland	organic	15	26.59	13.6	NA	0.136	0.136	0.266	0.512	NA	Reinsch 2025
CINAg	England	375	Ffridd-bottomO2C	Neutral Grassland	mineral	15	13.58	6.93	NA	0.0693	0.0693	0.136	0.51	NA	Reinsch 2025
CINAg	England	375	Ffridd-bottomO2D	Neutral Grassland	mineral	15	17.46	8.02	NA	0.0802	0.0802	0.175	0.459	NA	Reinsch 2025
CINAg	England	375	Ffridd-bottomO2E	Neutral Grassland	organic	15	21.12	11.4	NA	0.114	0.114	0.211	0.54	NA	Reinsch 2025
CINAg	England	375	Ffridd-bottomO3A	Acid Grassland	mineral	15	17.78	9.42	NA	0.0942	0.0942	0.178	0.53	NA	Reinsch 2025
CINAg	England	375	Ffridd-bottomO3B	Acid Grassland	mineral	15	19.6	10.4	NA	0.104	0.104	0.196	0.531	NA	Reinsch 2025
CINAg	England	375	Ffridd-bottomO3C	Acid Grassland	mineral	15	12.56	6.54	NA	0.0654	0.0654	0.126	0.521	NA	Reinsch 2025
CINAg	England	375	Ffridd-bottomO3D	Acid Grassland	mineral	15	18.22	8.69	NA	0.0869	0.0869	0.182	0.477	NA	Reinsch 2025
CINAg	England	375	Ffridd-bottomO3E	Acid Grassland	mineral	15	17.83	8.07	NA	0.0807	0.0807	0.178	0.453	NA	Reinsch 2025
CINAg	Wales	375	Plyn-SevernO6A	Neutral Grassland	organic	15	44.12	26.5	NA	0.265	0.265	0.441	0.601	NA	Reinsch 2025
CINAg	Wales	375	Plyn-SevernO6B	Neutral Grassland	organic	15	88.67	51.5	NA	0.515	0.515	0.887	0.581	NA	Reinsch 2025
CINAg	Wales	375	Plyn-SevernO6C	Neutral Grassland	organic	15	91.25	52.8	NA	0.528	0.528	0.913	0.579	NA	Reinsch 2025
CINAg	Wales	375	Plyn-SevernO6D	Neutral Grassland	organic	15	91.85	51.5	NA	0.515	0.515	0.919	0.561	NA	Reinsch 2025
CINAg	Wales	375	Plyn-SevernO6E	Neutral Grassland	organic	15	94.23	50.6	NA	0.506	0.506	0.942	0.537	NA	Reinsch 2025
CINAg	Wales	375	Plyn-WyeO8A	Improved Grassland	mineral	15	14.17	8.17	NA	0.0817	0.0817	0.142	0.576	NA	Reinsch 2025
CINAg	Wales	375	Plyn-WyeO8B	Improved Grassland	mineral	15	16.4	8.84	NA	0.0884	0.0884	0.164	0.539	NA	Reinsch 2025
CINAg	Wales	375	Plyn-WyeO8C	Improved Grassland	mineral	15	16.14	16.1	NA	0.161	0.161	0.161	0.997	NA	Reinsch 2025
CINAg	Wales	375	Plyn-WyeO8D	Improved Grassland	organic	15	28.84	8.8	NA	0.088	0.088	0.288	0.305	NA	Reinsch 2025
CINAg	Wales	375	Plyn-WyeO8E	Improved Grassland	mineral	15	15.56	8.13	NA	0.0813	0.0813	0.156	0.522	NA	Reinsch 2025
CINAg	Wales	375	Plyn-WyeO9A	Neutral Grassland	organic	15	86.1	41.9	NA	0.419	0.419	0.861	0.487	NA	Reinsch 2025
CINAg	Wales	375	Plyn-WyeO9B	Neutral Grassland	organic	15	87.4	48.6	NA	0.486	0.486	0.874	0.556	NA	Reinsch 2025
CINAg	Wales	375	Plyn-WyeO9C	Neutral Grassland	organic	15	90.75	48.4	NA	0.484	0.484	0.908	0.533	NA	Reinsch 2025
CINAg	Wales	375	Plyn-WyeO9D	Neutral Grassland	organic	15	92.34	50.7	NA	0.507	0.507	0.923	0.549	NA	Reinsch 2025
CINAg	Wales	375	Plyn-WyeO9E	Neutral Grassland	organic	15	93.92	50.5	NA	0.505	0.505	0.939	0.538	NA	Reinsch 2025
CINAg	Wales	375	Plyn-WyeO10A	Improved Grassland	organic	15	22.35	12.3	NA	0.123	0.123	0.223	0.55	NA	Reinsch 2025
CINAg	Wales	375	Plyn-WyeO10B	Improved Grassland	mineral	15	13.26	6.24	NA	0.0624	0.0624	0.133	0.471	NA	Reinsch 2025
CINAg	Wales	375	Plyn-WyeO10C	Improved Grassland	mineral	15	17.52	9.82	NA	0.0982	0.0982	0.175	0.56	NA	Reinsch 2025
CINAg	Wales	375	Plyn-WyeO10D	Improved Grassland	mineral	15	16.15	8.9	NA	0.089	0.089	0.161	0.551	NA	Reinsch 2025
CINAg	Wales	375	Plyn-WyeO10E	Improved Grassland	mineral	15	13.36	7.38	NA	0.0738	0.0738	0.134	0.553	NA	Reinsch 2025
CINAg	Wales	375	Plyn-COSMOSO11A	Peatland	organic	15	20.28	11.1	NA	0.111	0.111	0.203	0.547	NA	Reinsch 2025
CINAg	Wales	375	Plyn-COSMOSO11B	Peatland	mineral	15	16.89	8.06	NA	0.0806	0.0806	0.169	0.477	NA	Reinsch 2025
CINAg	Wales	375	Plyn-COSMOSO11C	Peatland	organic	15	23.74	13.9	NA	0.139	0.139	0.237	0.585	NA	Reinsch 2025
CINAg	Wales	375	Plyn-COSMOSO11D	Peatland	organic	15	20.27	12.1	NA	0.121	0.121	0.203	0.597	NA	Reinsch 2025
CINAg	Wales	375	Plyn-COSMOSO11E	Peatland	organic	15	22.76	12.9	NA	0.129	0.129	0.228	0.567	NA	Reinsch 2025
CINAg	Wales	375	Plyn-COSMOSO12A	Peatland	organic	15	75.1	42.2	NA	0.422	0.422	0.751	0.562	NA	Reinsch 2025
CINAg	Wales	375	Plyn-COSMOSO12B	Peatland	organic	15	32.78	22.3	NA	0.223	0.223	0.328	0.68	NA	Reinsch 2025
CINAg	Wales	375	Plyn-COSMOSO12C	Peatland	organic	15	88.18	48.1	NA	0.481	0.481	0.882	0.545	NA	Reinsch 2025
CINAg	Wales	375	Plyn-COSMOSO12D	Peatland	organic	15	90.41	49.9	NA	0.499	0.499	0.904	0.552	NA	Reinsch 2025
CINAg	Wales	375	Plyn-COSMOSO12E	Peatland	organic	15	84.83	45.9	NA	0.459	0.459	0.848	0.541	NA	Reinsch 2025
CINAg	England	375	Silwood213A	Neutral Grassland	mineral	15	3.75	2.06	NA	0.0206	0.0206	0.037	0.55	NA	Reinsch 2025
CINAg	England	375	Silwood213B	Neutral Grassland	mineral	15	5.68	2.84	NA	0.0284	0.0284	0.057	0.5	NA	Reinsch 2025
CINAg	England	375	Silwood213C	Neutral Grassland	mineral	15	4.04	2.21	NA	0.0221	0.0221	0.04	0.547	NA	Reinsch 2025
CINAg	England	375	Silwood213D	Neutral Grassland	mineral	15	5.06	2.56	NA	0.0256	0.0256	0.051	0.506	NA	Reinsch 2025
CINAg	England	375	Silwood213E	Neutral Grassland	mineral	15	4.17	2.25	NA	0.0225	0.0225	0.042	0.54	NA	Reinsch 2025
CINAg	England	375	Silwood214A	Improved Grassland	mineral	15	5.14	2.64	NA	0.0264	0.0264	0.051	0.514	NA	Reinsch 2025
CINAg	England	375	Silwood214B	Improved Grassland	mineral	15	5.21	2.67	NA	0.0267	0.0267	0.052	0.513	NA	Reinsch 2025
CINAg	England	375	Silwood214C	Improved Grassland	mineral	15	6.69	3.56	NA	0.0356	0.0356	0.067	0.532	NA	Reinsch 2025
CINAg	England	375	Silwood214D	Improved Grassland	mineral	15	6.45	3.29	NA	0.0329	0.0329	0.065	0.51	NA	Reinsch 2025
CINAg	England	375	Silwood214E	Improved Grassland	mineral	15	4.3	2.33	NA	0.0233	0.0233	0.043	0.541	NA	Reinsch 2025
CINAg	England	375	Parsonage Down1001A	Improved Grassland	mineral	15	18.37	15.2	NA	0.152	0.152	0.184	0.827	NA	Reinsch 2025
CINAg	England	375	Parsonage Down1001B	Improved Grassland	mineral	15	17.95	13.9	NA	0.139	0.139	0.18	0.774	NA	Reinsch 2025
CINAg	England	375	Parsonage Down1001C	Improved Grassland	organic	15	20.17	15	NA	0.15	0.15	0.202	0.744	NA	Reinsch 2025
CINAg	England	375	Parsonage Down1002A	Improved Grassland	mineral	15	16.91	16.4	NA	0.164	0.164	0.169	0.97	NA	Reinsch 2025
CINAg	England	375	Parsonage Down1002B	Improved Grassland	mineral	15	16.26	16.6	NA	0.166	0.166	0.163	1.021	NA	Reinsch 2025
CINAg	England	375	Parsonage Down1002C	Improved Grassland	mineral	15	18.61	17.4	NA	0.174	0.174	0.186	0.935	NA	Reinsch 2025
CINAg	England	375	Parsonage Down11003A	Cropland	mineral	15	12.03	9.7	NA	0.097	0.097	0.12	0.806	NA	Reinsch 2025
CINAg	England	375	Parsonage Down11003B	Cropland	mineral	15	9.72	8.68	NA	0.0868	0.0868	0.097	0.893	NA	Reinsch 2025
CINAg	England	375	Parsonage Down11003C	Cropland	mineral	15	11.05	9.09	NA	0.0909	0.0909	0.111	0.822	NA	Reinsch 2025
CINAg	Scotland	375	Easter BushO13A	Cropland	mineral	15	5.9	3.04	NA	0.0304	0.0304	0.059	0.515	NA	Reinsch 2025
CINAg	Scotland	375	Easter BushO13B	Cropland	mineral	15	5.79	2.75	NA	0.0275	0.0275	0.058	0.475	NA	Reinsch 2025
CINAg	Scotland	375	Easter BushO13C	Cropland	mineral	15	6.21	2.97	NA	0.0297	0.0297	0.062	0.478	NA	Reinsch 2025
CINAg	Scotland	375	Easter BushO13D	Cropland	mineral	15	6.26	2.83	NA	0.0283	0.0283	0.063	0.452	NA	Reinsch 2025
CINAg	Scotland	375	Easter BushO13E	Cropland	mineral	15	5.68	2.71	NA	0.0271	0.0271	0.057	0.477	NA	Reinsch 2025
CINAg	Scotland	375	Easter BushO14A	Improved Grassland	mineral	15	5.7	2.86	NA	0.0286	0.0286	0.057	0.502	NA	Reinsch 2025
CINAg	Scotland	375	Easter BushO14B	Improved Grassland	mineral	15	8.15	3.87	NA	0.0387	0.0387	0.082	0.475	NA	Reinsch 2025
CINAg	Scotland	375	Easter BushO14C	Improved Grassland	mineral	15	7.22	5.01	NA	0.0501	0.0501	0.072	0.694	NA	Reinsch 2025
CINAg	Scotland	375	Easter BushO14D	Improved Grassland	mineral	15	4.68	2.22	NA	0.0222	0.0222	0.047	0.475	NA	Reinsch 2025
CINAg	Scotland	375	Easter BushO14E	Improved Grassland	mineral	15	4.73	2.48	NA	0.0248	0.0248	0.047	0.524	NA	Reinsch 2025
CINAg	Scotland	375	Easter BushO15A	Cropland	mineral	15	5.57	2.81	NA	0.0281	0.0281	0.056	0.504	NA	Reinsch 2025
CINAg	Scotland	375	Easter BushO15B	Cropland	mineral	15	4.98	2.38	NA	0.0238	0.0238	0.05	0.478	NA	Reinsch 2025
CINAg	Scotland	375	Easter BushO15C	Cropland	mineral	15	6.6	2.51	NA	0.0251	0.0251	0.066	0.38	NA	Reinsch 2025
CINAg	Scotland	375	Easter BushO15D	Cropland	mineral	15	5.17	3.1	NA	0.031	0.031	0.052	0.599	NA	Reinsch 2025
CINAg	Scotland	375	Easter BushO15E	Cropland	mineral	15	6.18	3.18	NA	0.0318	0.0318	0.062	0.514	NA	Reinsch 2025
CINAg	Scotland	375	Easter BushO16gA	Improved Grassland	mineral	15	7.01	3.8	NA	0.038	0.038	0.07	0.542	NA	Reinsch 2025
CINAg	Scotland	375	Easter BushO16gB	Improved Grassland	mineral	15	7.1	3.57	NA	0.0357	0.0357	0.071	0.503	NA	Reinsch 2025
CINAg	Scotland	375	Easter BushO16gC	Improved Grassland	mineral	15	7.42	3.63	NA	0.0363	0.0363	0.074	0.489	NA	Reinsch 2025
CINAg	Scotland	375	Easter BushO16gD	Improved Grassland	mineral	15	8.41	4.73	NA	0.0473	0.0473	0.084	0.563	NA	Reinsch 2025
CINAg	Scotland	375	Easter BushO16gE	Improved Grassland	mineral	15	6.69	3.1	NA	0.031	0.031	0.067	0.463	NA	Reinsch 2025
CINAg	Scotland	375	Easter BushO16A	Improved Grassland	mineral	15	7.41	3.47	NA	0.0347	0.0347	0.074	0.468	NA	Reinsch 2025
CINAg	Scotland	375	Easter BushO16B	Improved Grassland	mineral	15	7.37	3.49	NA	0.0349	0.0349	0.074	0.473	NA	Reinsch 2025
CINAg	Scotland	375	Easter BushO16C	Improved Grassland	mineral	15	8.49	3.76	NA	0.0376	0.0376	0.085	0.443	NA	Reinsch 2025
CINAg	Scotland	375	Easter BushO16D	Improved Grassland	mineral	15	7.15	3.39	NA	0.0339	0.0339	0.072	0.474	NA	Reinsch 2025
CINAg	Scotland	375	Easter BushO16E	Improved Grassland	mineral	15	7.02	3.36	NA	0.0336	0.0336	0.07	0.478	NA	Reinsch 2025
CINAg	Scotland	375	Kirkton200A	Neutral Grassland	mineral	15	16.55	12.3	NA	0.123	0.123	0.165	0.743	NA	Reinsch 2025
CINAg	Scotland	375	Kirkton200B	Neutral Grassland	mineral	15	8.74	5.6	NA	0.056	0.056	0.087	0.641	NA	Reinsch 2025
CINAg	Scotland	375	Kirkton200D	Neutral Grassland	mineral	15	12.39	8.44	NA	0.0844	0.0844	0.124	0.681	NA	Reinsch 2025
CINAg	Scotland	375	Kirkton200E	Neutral Grassland	organic	15	24.48	16.1	NA	0.161	0.161	0.245	0.658	NA	Reinsch 2025
CINAg	Scotland	375	Kirkton201A	Improved Grassland	mineral	15	14.6	9.88	NA	0.0988	0.0988	0.146	0.677	NA	Reinsch 2025
CINAg	Scotland	375	Kirkton201B	Improved Grassland	mineral	15	9.41	4.49	NA	0.0449	0.0449	0.094	0.477	NA	Reinsch 2025
CINAg	Scotland	375	Kirkton201C	Improved Grassland	mineral	15	8.95	4.56	NA	0.0456	0.0456	0.09	0.509	NA	Reinsch 2025
CINAg	Scotland	375	Kirkton201D	Improved Grassland	mineral	15	9.3	4.05	NA	0.0405	0.0405	0.093	0.435	NA	Reinsch 2025
CINAg	Scotland	375	Kirkton201E	Improved Grassland	mineral	15	7.89	3.85	NA	0.0385	0.0385	0.079	0.488	NA	Reinsch 2025
CINAg	Scotland	375	Kirkton202A	Improved Grassland	mineral	15	6.9	3.37	NA	0.0337	0.0337	0.069	0.488	NA	Reinsch 2025
CINAg	Scotland	375	Kirkton202B	Improved Grassland	mineral	15	9.16	4.58	NA	0.0458	0.0458	0.092	0.5	NA	Reinsch 2025
CINAg	Scotland	375	Kirkton202C	Improved Grassland	mineral	15	9.86	4.52	NA	0.0452	0.0452	0.099	0.458	NA	Reinsch 2025
CINAg	Scotland	375	Kirkton202D	Improved Grassland	mineral	15	10.37	5.04	NA	0.0504	0.0504	0.104	0.486	NA	Reinsch 2025
CINAg	Scotland	375	Kirkton202E	Improved Grassland	mineral	15	18.85	9.79	NA	0.0979	0.0979	0.189	0.519	NA	Reinsch 2025
CINAg	England	375	Rothamsted_Harpenden1A	Neutral Grassland	mineral	15	6.86	3.02	NA	0.0302	0.0302	0.069	0.44	NA	Reinsch 2025
CINAg	England	375	Rothamsted_Harpenden1.1000000000000001B	Neutral Grassland	mineral	15	9.03	4.35	NA	0.0435	0.0435	0.09	0.482	NA	Reinsch 2025
CINAg	England	375	Rothamsted_Harpenden1.2C	Neutral Grassland	mineral	15	7.33	3.32	NA	0.0332	0.0332	0.073	0.453	NA	Reinsch 2025
CINAg	England	375	Rothamsted_Harpenden3A	Cropland	mineral	15	4.21	1.74	NA	0.0174	0.0174	0.042	0.413	NA	Reinsch 2025
CINAg	England	375	Rothamsted_Harpenden3.1B	Cropland	mineral	15	4.22	1.73	NA	0.0173	0.0173	0.042	0.41	NA	Reinsch 2025
CINAg	England	375	Rothamsted_Harpenden3.2C	Cropland	mineral	15	4.42	1.91	NA	0.0191	0.0191	0.044	0.432	NA	Reinsch 2025
CINAg	England	375	Rothamsted_Harpenden9A	Improved Grassland	mineral	15	6.44	2.98	NA	0.0298	0.0298	0.064	0.463	NA	Reinsch 2025
CINAg	England	375	Rothamsted_Harpenden9.1B	Improved Grassland	mineral	15	5.8	2.47	NA	0.0247	0.0247	0.058	0.426	NA	Reinsch 2025
CINAg	England	375	Rothamsted_Harpenden9.1999999999999993C	Improved Grassland	mineral	15	6.05	3.04	NA	0.0304	0.0304	0.06	0.503	NA	Reinsch 2025
CINAg	England	375	Rothamsted_Harpenden10A	Cropland	mineral	15	4.54	1.88	NA	0.0188	0.0188	0.045	0.414	NA	Reinsch 2025
CINAg	England	375	Rothamsted_Harpenden10.1B	Cropland	mineral	15	3.63	1.55	NA	0.0155	0.0155	0.036	0.427	NA	Reinsch 2025
CINAg	England	375	Rothamsted_Harpenden10.199999999999999C	Cropland	mineral	15	4.35	1.94	NA	0.0194	0.0194	0.043	0.446	NA	Reinsch 2025
CINAg	England	375	Rothamsted_Harpenden11A	Cropland	mineral	15	3.66	1.38	NA	0.0138	0.0138	0.037	0.378	NA	Reinsch 2025
CINAg	England	375	Rothamsted_Harpenden11.1B	Cropland	mineral	15	3.71	1.58	NA	0.0158	0.0158	0.037	0.425	NA	Reinsch 2025
CINAg	England	375	Rothamsted_Harpenden11.2C	Cropland	mineral	15	3.66	1.52	NA	0.0152	0.0152	0.037	0.415	NA	Reinsch 2025
CINAg	England	375	Rothamsted_Harpenden14B	Cropland	mineral	15	2.99	0.95	NA	0.0095	0.0095	0.03	0.318	NA	Reinsch 2025
CINAg	England	375	Rothamsted_Harpenden14C	Cropland	mineral	15	3.05	1.01	NA	0.0101	0.0101	0.031	0.331	NA	Reinsch 2025
CINAg	England	375	Rothamsted_Harpenden15A	Neutral Grassland	mineral	15	7.75	3.31	NA	0.0331	0.0331	0.078	0.427	NA	Reinsch 2025
CINAg	England	375	Rothamsted_Harpenden15B	Neutral Grassland	mineral	15	6.87	2.93	NA	0.0293	0.0293	0.069	0.426	NA	Reinsch 2025
CINAg	England	375	Rothamsted_Harpenden15C	Neutral Grassland	mineral	15	8.37	3.67	NA	0.0367	0.0367	0.084	0.438	NA	Reinsch 2025
CINAg	England	375	Rothamsted_Harpenden38A	Improved Grassland	mineral	15	6.66	2.94	NA	0.0294	0.0294	0.067	0.441	NA	Reinsch 2025
CINAg	England	375	Rothamsted_Harpenden38B	Improved Grassland	mineral	15	7.87	3.63	NA	0.0363	0.0363	0.079	0.461	NA	Reinsch 2025
CINAg	England	375	Rothamsted_Harpenden38C	Improved Grassland	mineral	15	6.41	2.77	NA	0.0277	0.0277	0.064	0.432	NA	Reinsch 2025
CINAg	England	375	Rothamsted_Harpenden40A	Improved Grassland	mineral	15	13.1	6.42	NA	0.0642	0.0642	0.131	0.49	NA	Reinsch 2025
CINAg	England	375	Rothamsted_Harpenden40B	Improved Grassland	mineral	15	8.4	3.79	NA	0.0379	0.0379	0.084	0.451	NA	Reinsch 2025
CINAg	England	375	Rothamsted_Harpenden40C	Improved Grassland	mineral	15	10.77	5.35	NA	0.0535	0.0535	0.108	0.497	NA	Reinsch 2025
CS 2018-2023	Scotland	375	KOQHZQX1	Broadleaved Woodland	mineral	15	8.67	5.43	5.31	0.0531	0.0531	0.087	0.613	0.613	Bentley et al. 2023 (summer 2018-2019), Bentley et al. 2023 (summer 2020), Bentley et al. 2023 (summer 2021), Reinsch et al. 2023 (summer 2022), Bentley et al. 2024 (summer 2023)
CS 2018-2023	Scotland	375	KOQHZQX6	Cropland	mineral	15	6.86	3.28	3.18	0.0318	0.0318	0.069	0.464	0.464	Bentley et al. 2023 (summer 2018-2019), Bentley et al. 2023 (summer 2020), Bentley et al. 2023 (summer 2021), Reinsch et al. 2023 (summer 2022), Bentley et al. 2024 (summer 2023)
CS 2018-2023	Scotland	375	UXXKAGX1	Broadleaved Woodland	mineral	15	17.68	9.85	9.82	0.0982	0.0982	0.177	0.556	0.556	Bentley et al. 2023 (summer 2018-2019), Bentley et al. 2023 (summer 2020), Bentley et al. 2023 (summer 2021), Reinsch et al. 2023 (summer 2022), Bentley et al. 2024 (summer 2023)
CS 2018-2023	Scotland	375	UXXKAGX2	Broadleaved Woodland	mineral	15	7.41	4.26	4.23	0.0423	0.0423	0.074	0.571	0.571	Bentley et al. 2023 (summer 2018-2019), Bentley et al. 2023 (summer 2020), Bentley et al. 2023 (summer 2021), Reinsch et al. 2023 (summer 2022), Bentley et al. 2024 (summer 2023)
CS 2018-2023	Scotland	375	UXXKAGX3	Peatland	organic	15	36.54	19	18.88	0.1888	0.1888	0.365	0.517	0.517	Bentley et al. 2023 (summer 2018-2019), Bentley et al. 2023 (summer 2020), Bentley et al. 2023 (summer 2021), Reinsch et al. 2023 (summer 2022), Bentley et al. 2024 (summer 2023)
CS 2018-2023	Scotland	375	UXXKAGX4	Coniferous Woodland	mineral	15	11.65	6.72	6.67	0.0667	0.0667	0.116	0.572	0.572	Bentley et al. 2023 (summer 2018-2019), Bentley et al. 2023 (summer 2020), Bentley et al. 2023 (summer 2021), Reinsch et al. 2023 (summer 2022), Bentley et al. 2024 (summer 2023)
CS 2018-2023	Scotland	375	UXXKAGX5	Heathland	mineral	15	6.88	3.91	3.9	0.039	0.039	0.069	0.567	0.567	Bentley et al. 2023 (summer 2018-2019), Bentley et al. 2023 (summer 2020), Bentley et al. 2023 (summer 2021), Reinsch et al. 2023 (summer 2022), Bentley et al. 2024 (summer 2023)
CS 2018-2023	Scotland	375	KPHKQIX1	Heathland	organic	15	83.8	40.6	40.52	0.4052	0.4052	0.838	0.484	0.484	Bentley et al. 2023 (summer 2018-2019), Bentley et al. 2023 (summer 2020), Bentley et al. 2023 (summer 2021), Reinsch et al. 2023 (summer 2022), Bentley et al. 2024 (summer 2023)
CS 2018-2023	Scotland	375	KPHKQIX2	Acid Grassland	organic	15	91.04	58.3	58.22	0.5822	0.5822	0.91	0.64	0.64	Bentley et al. 2023 (summer 2018-2019), Bentley et al. 2023 (summer 2020), Bentley et al. 2023 (summer 2021), Reinsch et al. 2023 (summer 2022), Bentley et al. 2024 (summer 2023)
CS 2018-2023	Scotland	375	KPHKQIX3	Heathland	organic	15	63.09	31.8	31.69	0.3169	0.3169	0.631	0.502	0.502	Bentley et al. 2023 (summer 2018-2019), Bentley et al. 2023 (summer 2020), Bentley et al. 2023 (summer 2021), Reinsch et al. 2023 (summer 2022), Bentley et al. 2024 (summer 2023)
CS 2018-2023	Scotland	375	KPHKQIX4	Heathland	organic	15	35.01	21.8	21.71	0.2171	0.2171	0.35	0.62	0.62	Bentley et al. 2023 (summer 2018-2019), Bentley et al. 2023 (summer 2020), Bentley et al. 2023 (summer 2021), Reinsch et al. 2023 (summer 2022), Bentley et al. 2024 (summer 2023)
CS 2018-2023	Scotland	375	KPHKQIX5	Heathland	organic	15	92.09	53.4	53.32	0.5332	0.5332	0.921	0.579	0.579	Bentley et al. 2023 (summer 2018-2019), Bentley et al. 2023 (summer 2020), Bentley et al. 2023 (summer 2021), Reinsch et al. 2023 (summer 2022), Bentley et al. 2024 (summer 2023)
CS 2018-2023	Scotland	375	OHLVGMX2	Bracken	organic	15	45.74	28.3	28.24	0.2824	0.2824	0.457	0.617	0.617	Bentley et al. 2023 (summer 2018-2019), Bentley et al. 2023 (summer 2020), Bentley et al. 2023 (summer 2021), Reinsch et al. 2023 (summer 2022), Bentley et al. 2024 (summer 2023)
CS 2018-2023	Scotland	375	OHLVGMX3	Coniferous Woodland	organic	15	94.6	51.3	51.26	0.5126	0.5126	0.946	0.542	0.542	Bentley et al. 2023 (summer 2018-2019), Bentley et al. 2023 (summer 2020), Bentley et al. 2023 (summer 2021), Reinsch et al. 2023 (summer 2022), Bentley et al. 2024 (summer 2023)
CS 2018-2023	Scotland	375	OHLVGMX4	Bracken	mineral	15	11.72	7.11	7.06	0.0706	0.0706	0.117	0.603	0.603	Bentley et al. 2023 (summer 2018-2019), Bentley et al. 2023 (summer 2020), Bentley et al. 2023 (summer 2021), Reinsch et al. 2023 (summer 2022), Bentley et al. 2024 (summer 2023)
CS 2018-2023	Scotland	375	OHLVGMX5	Coniferous Woodland	mineral	15	17.24	11.2	11.14	0.1114	0.1114	0.172	0.646	0.646	Bentley et al. 2023 (summer 2018-2019), Bentley et al. 2023 (summer 2020), Bentley et al. 2023 (summer 2021), Reinsch et al. 2023 (summer 2022), Bentley et al. 2024 (summer 2023)
CS 2018-2023	Scotland	375	TBRBZKX1	Acid Grassland	mineral	15	19.35	8.73	8.63	0.0863	0.0863	0.194	0.446	0.446	Bentley et al. 2023 (summer 2018-2019), Bentley et al. 2023 (summer 2020), Bentley et al. 2023 (summer 2021), Reinsch et al. 2023 (summer 2022), Bentley et al. 2024 (summer 2023)
CS 2018-2023	Scotland	375	TBRBZKX2	Heathland	organic	15	96.59	51.27	51.21	0.5121	0.5121	0.966	0.53	0.53	Bentley et al. 2023 (summer 2018-2019), Bentley et al. 2023 (summer 2020), Bentley et al. 2023 (summer 2021), Reinsch et al. 2023 (summer 2022), Bentley et al. 2024 (summer 2023)
CS 2018-2023	Scotland	375	TBRBZKX3	Heathland	organic	15	23.46	10	9.92	0.0992	0.0992	0.235	0.423	0.423	Bentley et al. 2023 (summer 2018-2019), Bentley et al. 2023 (summer 2020), Bentley et al. 2023 (summer 2021), Reinsch et al. 2023 (summer 2022), Bentley et al. 2024 (summer 2023)
CS 2018-2023	Scotland	375	TBRBZKX4	Heathland	organic	15	22.83	11	10.93	0.1093	0.1093	0.228	0.479	0.479	Bentley et al. 2023 (summer 2018-2019), Bentley et al. 2023 (summer 2020), Bentley et al. 2023 (summer 2021), Reinsch et al. 2023 (summer 2022), Bentley et al. 2024 (summer 2023)
CS 2018-2023	Scotland	375	TBRBZKX5	Heathland	organic	15	68.15	35.2	35.13	0.3513	0.3513	0.681	0.516	0.516	Bentley et al. 2023 (summer 2018-2019), Bentley et al. 2023 (summer 2020), Bentley et al. 2023 (summer 2021), Reinsch et al. 2023 (summer 2022), Bentley et al. 2024 (summer 2023)
CS 2018-2023	England	375	TWDIGYX1	Improved Grassland	mineral	15	7.95	3.86	3.75	0.0375	0.0375	0.08	0.472	0.472	Bentley et al. 2023 (summer 2018-2019), Bentley et al. 2023 (summer 2020), Bentley et al. 2023 (summer 2021), Reinsch et al. 2023 (summer 2022), Bentley et al. 2024 (summer 2023)
CS 2018-2023	England	375	TWDIGYX3	Neutral Grassland	mineral	15	7.19	3.12	3.02	0.0302	0.0302	0.072	0.42	0.42	Bentley et al. 2023 (summer 2018-2019), Bentley et al. 2023 (summer 2020), Bentley et al. 2023 (summer 2021), Reinsch et al. 2023 (summer 2022), Bentley et al. 2024 (summer 2023)
CS 2018-2023	England	375	TWDIGYX4	Improved Grassland	mineral	15	12.74	5.99	5.87	0.0587	0.0587	0.127	0.461	0.461	Bentley et al. 2023 (summer 2018-2019), Bentley et al. 2023 (summer 2020), Bentley et al. 2023 (summer 2021), Reinsch et al. 2023 (summer 2022), Bentley et al. 2024 (summer 2023)
CS 2018-2023	England	375	TWDIGYX5	Neutral Grassland	mineral	15	8.42	3.65	3.54	0.0354	0.0354	0.084	0.42	0.42	Bentley et al. 2023 (summer 2018-2019), Bentley et al. 2023 (summer 2020), Bentley et al. 2023 (summer 2021), Reinsch et al. 2023 (summer 2022), Bentley et al. 2024 (summer 2023)
CS 2018-2023	Scotland	375	MVQGEBX1	Heathland	mineral	15	19.81	12.5	12.37	0.1237	0.1237	0.198	0.624	0.624	Bentley et al. 2023 (summer 2018-2019), Bentley et al. 2023 (summer 2020), Bentley et al. 2023 (summer 2021), Reinsch et al. 2023 (summer 2022), Bentley et al. 2024 (summer 2023)
CS 2018-2023	Scotland	375	MVQGEBX2	Heathland	mineral	15	12.17	5.74	5.63	0.0563	0.0563	0.122	0.462	0.462	Bentley et al. 2023 (summer 2018-2019), Bentley et al. 2023 (summer 2020), Bentley et al. 2023 (summer 2021), Reinsch et al. 2023 (summer 2022), Bentley et al. 2024 (summer 2023)
CS 2018-2023	Scotland	375	MVQGEBX3	Heathland	mineral	15	11.37	5.34	5.22	0.0522	0.0522	0.114	0.459	0.459	Bentley et al. 2023 (summer 2018-2019), Bentley et al. 2023 (summer 2020), Bentley et al. 2023 (summer 2021), Reinsch et al. 2023 (summer 2022), Bentley et al. 2024 (summer 2023)
CS 2018-2023	Scotland	375	MVQGEBX4	Broadleaved Woodland	mineral	15	17.8	9.07	8.96	0.0896	0.0896	0.178	0.503	0.503	Bentley et al. 2023 (summer 2018-2019), Bentley et al. 2023 (summer 2020), Bentley et al. 2023 (summer 2021), Reinsch et al. 2023 (summer 2022), Bentley et al. 2024 (summer 2023)
CS 2018-2023	Scotland	375	MVQGEBX5	Heathland	organic	15	40.53	23.7	23.63	0.2363	0.2363	0.405	0.583	0.583	Bentley et al. 2023 (summer 2018-2019), Bentley et al. 2023 (summer 2020), Bentley et al. 2023 (summer 2021), Reinsch et al. 2023 (summer 2022), Bentley et al. 2024 (summer 2023)
CS 2018-2023	Scotland	375	VDMHHEX4	Broadleaved Woodland	mineral	15	9.05	5.29	5.24	0.0524	0.0524	0.09	0.579	0.579	Bentley et al. 2023 (summer 2018-2019), Bentley et al. 2023 (summer 2020), Bentley et al. 2023 (summer 2021), Reinsch et al. 2023 (summer 2022), Bentley et al. 2024 (summer 2023)
CS 2018-2023	Scotland	375	YCZHULX1	Peatland	organic	15	93.71	48.3	48.24	0.4824	0.4824	0.937	0.515	0.515	Bentley et al. 2023 (summer 2018-2019), Bentley et al. 2023 (summer 2020), Bentley et al. 2023 (summer 2021), Reinsch et al. 2023 (summer 2022), Bentley et al. 2024 (summer 2023)
CS 2018-2023	Scotland	375	YCZHULX2	Coniferous Woodland	organic	15	61.03	32.7	32.55	0.3255	0.3255	0.61	0.533	0.533	Bentley et al. 2023 (summer 2018-2019), Bentley et al. 2023 (summer 2020), Bentley et al. 2023 (summer 2021), Reinsch et al. 2023 (summer 2022), Bentley et al. 2024 (summer 2023)
CS 2018-2023	Scotland	375	YCZHULX4	Coniferous Woodland	organic	15	82.17	44.5	44.43	0.4443	0.4443	0.822	0.541	0.541	Bentley et al. 2023 (summer 2018-2019), Bentley et al. 2023 (summer 2020), Bentley et al. 2023 (summer 2021), Reinsch et al. 2023 (summer 2022), Bentley et al. 2024 (summer 2023)
CS 2018-2023	Scotland	375	YCZHULX5	Coniferous Woodland	organic	15	84.29	45.7	45.62	0.4562	0.4562	0.843	0.541	0.541	Bentley et al. 2023 (summer 2018-2019), Bentley et al. 2023 (summer 2020), Bentley et al. 2023 (summer 2021), Reinsch et al. 2023 (summer 2022), Bentley et al. 2024 (summer 2023)
CS 2018-2023	England	375	HKPNTTX1	Cropland	mineral	15	4.95	2.5	2.42	0.0242	0.0242	0.05	0.489	0.489	Bentley et al. 2023 (summer 2018-2019), Bentley et al. 2023 (summer 2020), Bentley et al. 2023 (summer 2021), Reinsch et al. 2023 (summer 2022), Bentley et al. 2024 (summer 2023)
CS 2018-2023	England	375	HKPNTTX5	Cropland	mineral	15	3.8	1.83	1.75	0.0175	0.0175	0.038	0.461	0.461	Bentley et al. 2023 (summer 2018-2019), Bentley et al. 2023 (summer 2020), Bentley et al. 2023 (summer 2021), Reinsch et al. 2023 (summer 2022), Bentley et al. 2024 (summer 2023)
CS 2018-2023	Scotland	375	DLHRIKX1	Improved Grassland	mineral	15	4.85	2.41	2.33	0.0233	0.0233	0.048	0.48	0.48	Bentley et al. 2023 (summer 2018-2019), Bentley et al. 2023 (summer 2020), Bentley et al. 2023 (summer 2021), Reinsch et al. 2023 (summer 2022), Bentley et al. 2024 (summer 2023)
CS 2018-2023	Scotland	375	DLHRIKX2	Cropland	mineral	15	5.42	2.71	2.63	0.0263	0.0263	0.054	0.486	0.486	Bentley et al. 2023 (summer 2018-2019), Bentley et al. 2023 (summer 2020), Bentley et al. 2023 (summer 2021), Reinsch et al. 2023 (summer 2022), Bentley et al. 2024 (summer 2023)
CS 2018-2023	Scotland	375	DLHRIKX3	Improved Grassland	mineral	15	9.72	4.26	4.16	0.0416	0.0416	0.097	0.428	0.428	Bentley et al. 2023 (summer 2018-2019), Bentley et al. 2023 (summer 2020), Bentley et al. 2023 (summer 2021), Reinsch et al. 2023 (summer 2022), Bentley et al. 2024 (summer 2023)
CS 2018-2023	Scotland	375	DLHRIKX4	Cropland	mineral	15	3.45	1.69	1.62	0.0162	0.0162	0.034	0.468	0.468	Bentley et al. 2023 (summer 2018-2019), Bentley et al. 2023 (summer 2020), Bentley et al. 2023 (summer 2021), Reinsch et al. 2023 (summer 2022), Bentley et al. 2024 (summer 2023)
CS 2018-2023	Scotland	375	DLHRIKX5	Cropland	mineral	15	4.79	2.33	2.25	0.0225	0.0225	0.048	0.469	0.469	Bentley et al. 2023 (summer 2018-2019), Bentley et al. 2023 (summer 2020), Bentley et al. 2023 (summer 2021), Reinsch et al. 2023 (summer 2022), Bentley et al. 2024 (summer 2023)
CS 2018-2023	Scotland	375	FALEKIX1	Heathland	organic	15	57.58	32.77	32.64	0.3264	0.3264	0.576	0.567	0.567	Bentley et al. 2023 (summer 2018-2019), Bentley et al. 2023 (summer 2020), Bentley et al. 2023 (summer 2021), Reinsch et al. 2023 (summer 2022), Bentley et al. 2024 (summer 2023)
CS 2018-2023	Scotland	375	FALEKIX2	Peatland	organic	15	94.21	48.8	48.72	0.4872	0.4872	0.942	0.517	0.517	Bentley et al. 2023 (summer 2018-2019), Bentley et al. 2023 (summer 2020), Bentley et al. 2023 (summer 2021), Reinsch et al. 2023 (summer 2022), Bentley et al. 2024 (summer 2023)
CS 2018-2023	Scotland	375	FALEKIX3	Peatland	organic	15	95.62	49.3	49.17	0.4917	0.4917	0.956	0.514	0.514	Bentley et al. 2023 (summer 2018-2019), Bentley et al. 2023 (summer 2020), Bentley et al. 2023 (summer 2021), Reinsch et al. 2023 (summer 2022), Bentley et al. 2024 (summer 2023)
CS 2018-2023	Scotland	375	FALEKIX4	Peatland	organic	15	96.27	49.9	49.8	0.498	0.498	0.963	0.517	0.517	Bentley et al. 2023 (summer 2018-2019), Bentley et al. 2023 (summer 2020), Bentley et al. 2023 (summer 2021), Reinsch et al. 2023 (summer 2022), Bentley et al. 2024 (summer 2023)
CS 2018-2023	Scotland	375	FALEKIX5	Peatland	organic	15	96.63	49.8	49.72	0.4972	0.4972	0.966	0.514	0.514	Bentley et al. 2023 (summer 2018-2019), Bentley et al. 2023 (summer 2020), Bentley et al. 2023 (summer 2021), Reinsch et al. 2023 (summer 2022), Bentley et al. 2024 (summer 2023)
CS 2018-2023	Scotland	375	NPWDRZX1	Peatland	organic	15	96.2	50.91	50.83	0.5083	0.5083	0.962	0.528	0.528	Bentley et al. 2023 (summer 2018-2019), Bentley et al. 2023 (summer 2020), Bentley et al. 2023 (summer 2021), Reinsch et al. 2023 (summer 2022), Bentley et al. 2024 (summer 2023)
CS 2018-2023	Scotland	375	NPWDRZX3	Peatland	organic	15	95.97	48.6	48.52	0.4852	0.4852	0.96	0.506	0.506	Bentley et al. 2023 (summer 2018-2019), Bentley et al. 2023 (summer 2020), Bentley et al. 2023 (summer 2021), Reinsch et al. 2023 (summer 2022), Bentley et al. 2024 (summer 2023)
CS 2018-2023	Scotland	375	NPWDRZX4	Peatland	organic	15	96.3	47.7	47.62	0.4762	0.4762	0.963	0.495	0.495	Bentley et al. 2023 (summer 2018-2019), Bentley et al. 2023 (summer 2020), Bentley et al. 2023 (summer 2021), Reinsch et al. 2023 (summer 2022), Bentley et al. 2024 (summer 2023)
CS 2018-2023	Scotland	375	NPWDRZX5	Peatland	organic	15	96.08	46.2	46.12	0.4612	0.4612	0.961	0.48	0.48	Bentley et al. 2023 (summer 2018-2019), Bentley et al. 2023 (summer 2020), Bentley et al. 2023 (summer 2021), Reinsch et al. 2023 (summer 2022), Bentley et al. 2024 (summer 2023)
CS 2018-2023	Scotland	375	CRWYWAX1	Heathland	organic	15	40.92	15.2	15.16	0.1516	0.1516	0.409	0.371	0.371	Bentley et al. 2023 (summer 2018-2019), Bentley et al. 2023 (summer 2020), Bentley et al. 2023 (summer 2021), Reinsch et al. 2023 (summer 2022), Bentley et al. 2024 (summer 2023)
CS 2018-2023	Scotland	375	CRWYWAX2	Peatland	organic	15	27.29	14.75	14.72	0.1472	0.1472	0.273	0.539	0.539	Bentley et al. 2023 (summer 2018-2019), Bentley et al. 2023 (summer 2020), Bentley et al. 2023 (summer 2021), Reinsch et al. 2023 (summer 2022), Bentley et al. 2024 (summer 2023)
CS 2018-2023	Scotland	375	CRWYWAX3	Peatland	organic	15	69.59	35.2	35.16	0.3516	0.3516	0.696	0.505	0.505	Bentley et al. 2023 (summer 2018-2019), Bentley et al. 2023 (summer 2020), Bentley et al. 2023 (summer 2021), Reinsch et al. 2023 (summer 2022), Bentley et al. 2024 (summer 2023)
CS 2018-2023	Scotland	375	CRWYWAX4	Peatland	organic	15	92.09	52.16	52.09	0.5209	0.5209	0.921	0.566	0.566	Bentley et al. 2023 (summer 2018-2019), Bentley et al. 2023 (summer 2020), Bentley et al. 2023 (summer 2021), Reinsch et al. 2023 (summer 2022), Bentley et al. 2024 (summer 2023)
CS 2018-2023	Scotland	375	CRWYWAX5	Peatland	organic	15	93.94	45.9	45.82	0.4582	0.4582	0.939	0.488	0.488	Bentley et al. 2023 (summer 2018-2019), Bentley et al. 2023 (summer 2020), Bentley et al. 2023 (summer 2021), Reinsch et al. 2023 (summer 2022), Bentley et al. 2024 (summer 2023)
CS 2018-2023	Scotland	375	EPDZLBX1	Improved Grassland	mineral	15	5.03	2.51	2.46	0.0246	0.0246	0.05	0.489	0.489	Bentley et al. 2023 (summer 2018-2019), Bentley et al. 2023 (summer 2020), Bentley et al. 2023 (summer 2021), Reinsch et al. 2023 (summer 2022), Bentley et al. 2024 (summer 2023)
CS 2018-2023	Scotland	375	EPDZLBX2	Improved Grassland	mineral	15	5.95	2.94	2.89	0.0289	0.0289	0.06	0.485	0.485	Bentley et al. 2023 (summer 2018-2019), Bentley et al. 2023 (summer 2020), Bentley et al. 2023 (summer 2021), Reinsch et al. 2023 (summer 2022), Bentley et al. 2024 (summer 2023)
CS 2018-2023	Scotland	375	EPDZLBX3	Improved Grassland	mineral	15	6.68	3.44	3.37	0.0337	0.0337	0.067	0.505	0.505	Bentley et al. 2023 (summer 2018-2019), Bentley et al. 2023 (summer 2020), Bentley et al. 2023 (summer 2021), Reinsch et al. 2023 (summer 2022), Bentley et al. 2024 (summer 2023)
CS 2018-2023	Scotland	375	EPDZLBX4	Improved Grassland	mineral	15	8.3	4.43	4.34	0.0434	0.0434	0.083	0.522	0.522	Bentley et al. 2023 (summer 2018-2019), Bentley et al. 2023 (summer 2020), Bentley et al. 2023 (summer 2021), Reinsch et al. 2023 (summer 2022), Bentley et al. 2024 (summer 2023)
CS 2018-2023	Scotland	375	GCKECUX1	Cropland	mineral	15	7.82	4.77	4.67	0.0467	0.0467	0.078	0.597	0.597	Bentley et al. 2023 (summer 2018-2019), Bentley et al. 2023 (summer 2020), Bentley et al. 2023 (summer 2021), Reinsch et al. 2023 (summer 2022), Bentley et al. 2024 (summer 2023)
CS 2018-2023	Scotland	375	GCKECUX2	Cropland	mineral	15	5.22	2.41	2.33	0.0233	0.0233	0.052	0.446	0.446	Bentley et al. 2023 (summer 2018-2019), Bentley et al. 2023 (summer 2020), Bentley et al. 2023 (summer 2021), Reinsch et al. 2023 (summer 2022), Bentley et al. 2024 (summer 2023)
CS 2018-2023	England	375	HOHUZKX2	Improved Grassland	organic	15	20.27	9.7	9.56	0.0956	0.0956	0.203	0.472	0.472	Bentley et al. 2023 (summer 2018-2019), Bentley et al. 2023 (summer 2020), Bentley et al. 2023 (summer 2021), Reinsch et al. 2023 (summer 2022), Bentley et al. 2024 (summer 2023)
CS 2018-2023	England	375	HOHUZKX3	Neutral Grassland	organic	15	23.46	12.2	12.08	0.1208	0.1208	0.235	0.515	0.515	Bentley et al. 2023 (summer 2018-2019), Bentley et al. 2023 (summer 2020), Bentley et al. 2023 (summer 2021), Reinsch et al. 2023 (summer 2022), Bentley et al. 2024 (summer 2023)
CS 2018-2023	England	375	HOHUZKX4	Improved Grassland	mineral	15	8.72	4.43	4.35	0.0435	0.0435	0.087	0.499	0.499	Bentley et al. 2023 (summer 2018-2019), Bentley et al. 2023 (summer 2020), Bentley et al. 2023 (summer 2021), Reinsch et al. 2023 (summer 2022), Bentley et al. 2024 (summer 2023)
CS 2018-2023	England	375	HOHUZKX5	Neutral Grassland	mineral	15	10.97	5.6	5.51	0.0551	0.0551	0.11	0.502	0.502	Bentley et al. 2023 (summer 2018-2019), Bentley et al. 2023 (summer 2020), Bentley et al. 2023 (summer 2021), Reinsch et al. 2023 (summer 2022), Bentley et al. 2024 (summer 2023)
CS 2018-2023	England	375	HOHUZKX6	Improved Grassland	mineral	15	9.53	4.78	4.7	0.047	0.047	0.095	0.493	0.493	Bentley et al. 2023 (summer 2018-2019), Bentley et al. 2023 (summer 2020), Bentley et al. 2023 (summer 2021), Reinsch et al. 2023 (summer 2022), Bentley et al. 2024 (summer 2023)
CS 2018-2023	Scotland	375	IKROENX1	Acid Grassland	mineral	15	14.57	7.45	7.34	0.0734	0.0734	0.146	0.504	0.504	Bentley et al. 2023 (summer 2018-2019), Bentley et al. 2023 (summer 2020), Bentley et al. 2023 (summer 2021), Reinsch et al. 2023 (summer 2022), Bentley et al. 2024 (summer 2023)
CS 2018-2023	Scotland	375	IKROENX2	Heathland	mineral	15	11.48	6.79	6.66	0.0666	0.0666	0.115	0.58	0.58	Bentley et al. 2023 (summer 2018-2019), Bentley et al. 2023 (summer 2020), Bentley et al. 2023 (summer 2021), Reinsch et al. 2023 (summer 2022), Bentley et al. 2024 (summer 2023)
CS 2018-2023	Scotland	375	IKROENX3	Peatland	mineral	15	14.92	8.82	8.64	0.0864	0.0864	0.149	0.579	0.579	Bentley et al. 2023 (summer 2018-2019), Bentley et al. 2023 (summer 2020), Bentley et al. 2023 (summer 2021), Reinsch et al. 2023 (summer 2022), Bentley et al. 2024 (summer 2023)
CS 2018-2023	Scotland	375	IKROENX4	Acid Grassland	organic	15	29.21	17.4	17.3	0.173	0.173	0.292	0.592	0.592	Bentley et al. 2023 (summer 2018-2019), Bentley et al. 2023 (summer 2020), Bentley et al. 2023 (summer 2021), Reinsch et al. 2023 (summer 2022), Bentley et al. 2024 (summer 2023)
CS 2018-2023	Scotland	375	IKROENX5	Heathland	organic	15	24.25	17.3	17.24	0.1724	0.1724	0.242	0.711	0.711	Bentley et al. 2023 (summer 2018-2019), Bentley et al. 2023 (summer 2020), Bentley et al. 2023 (summer 2021), Reinsch et al. 2023 (summer 2022), Bentley et al. 2024 (summer 2023)
CS 2018-2023	Scotland	375	VLABYIX1	Cropland	mineral	15	1.48	0.74	0.71	0.0071	0.0071	0.015	0.48	0.48	Bentley et al. 2023 (summer 2018-2019), Bentley et al. 2023 (summer 2020), Bentley et al. 2023 (summer 2021), Reinsch et al. 2023 (summer 2022), Bentley et al. 2024 (summer 2023)
CS 2018-2023	Scotland	375	VLABYIX3	Coniferous Woodland	organic	15	27.17	15.5	15.47	0.1547	0.1547	0.272	0.569	0.569	Bentley et al. 2023 (summer 2018-2019), Bentley et al. 2023 (summer 2020), Bentley et al. 2023 (summer 2021), Reinsch et al. 2023 (summer 2022), Bentley et al. 2024 (summer 2023)
CS 2018-2023	Scotland	375	VLABYIX4	Coniferous Woodland	mineral	15	8.47	5.08	5.06	0.0506	0.0506	0.085	0.597	0.597	Bentley et al. 2023 (summer 2018-2019), Bentley et al. 2023 (summer 2020), Bentley et al. 2023 (summer 2021), Reinsch et al. 2023 (summer 2022), Bentley et al. 2024 (summer 2023)
CS 2018-2023	Scotland	375	VLABYIX6	Cropland	mineral	15	7.78	3.82	3.75	0.0375	0.0375	0.078	0.482	0.482	Bentley et al. 2023 (summer 2018-2019), Bentley et al. 2023 (summer 2020), Bentley et al. 2023 (summer 2021), Reinsch et al. 2023 (summer 2022), Bentley et al. 2024 (summer 2023)
CS 2018-2023	Scotland	375	VLABYIX7	Cropland	mineral	15	3.33	1.68	1.65	0.0165	0.0165	0.033	0.494	0.494	Bentley et al. 2023 (summer 2018-2019), Bentley et al. 2023 (summer 2020), Bentley et al. 2023 (summer 2021), Reinsch et al. 2023 (summer 2022), Bentley et al. 2024 (summer 2023)
CS 2018-2023	Scotland	375	DOCHFGX1	Cropland	mineral	15	4.76	2.2	2.07	0.0207	0.0207	0.048	0.435	0.435	Bentley et al. 2023 (summer 2018-2019), Bentley et al. 2023 (summer 2020), Bentley et al. 2023 (summer 2021), Reinsch et al. 2023 (summer 2022), Bentley et al. 2024 (summer 2023)
CS 2018-2023	Scotland	375	DOCHFGX2	Cropland	mineral	15	7.32	3.81	3.6	0.036	0.036	0.073	0.491	0.491	Bentley et al. 2023 (summer 2018-2019), Bentley et al. 2023 (summer 2020), Bentley et al. 2023 (summer 2021), Reinsch et al. 2023 (summer 2022), Bentley et al. 2024 (summer 2023)
CS 2018-2023	Scotland	375	DOCHFGX3	Cropland	mineral	15	3.15	1.82	1.61	0.0161	0.0161	0.032	0.511	0.511	Bentley et al. 2023 (summer 2018-2019), Bentley et al. 2023 (summer 2020), Bentley et al. 2023 (summer 2021), Reinsch et al. 2023 (summer 2022), Bentley et al. 2024 (summer 2023)
CS 2018-2023	Scotland	375	DOCHFGX4	Cropland	mineral	15	5.1	2.62	2.49	0.0249	0.0249	0.051	0.488	0.488	Bentley et al. 2023 (summer 2018-2019), Bentley et al. 2023 (summer 2020), Bentley et al. 2023 (summer 2021), Reinsch et al. 2023 (summer 2022), Bentley et al. 2024 (summer 2023)
CS 2018-2023	Scotland	375	DOCHFGX5	Cropland	mineral	15	5.57	2.82	2.7	0.027	0.027	0.056	0.485	0.485	Bentley et al. 2023 (summer 2018-2019), Bentley et al. 2023 (summer 2020), Bentley et al. 2023 (summer 2021), Reinsch et al. 2023 (summer 2022), Bentley et al. 2024 (summer 2023)
CS 2018-2023	England	375	HLJEQYX1	Improved Grassland	mineral	15	8.35	6.2	4.06	0.0406	0.0406	0.084	0.486	0.486	Bentley et al. 2023 (summer 2018-2019), Bentley et al. 2023 (summer 2020), Bentley et al. 2023 (summer 2021), Reinsch et al. 2023 (summer 2022), Bentley et al. 2024 (summer 2023)
CS 2018-2023	England	375	HLJEQYX4	Calcareous Grassland	mineral	15	18.81	16.2	10.02	0.1002	0.1002	0.188	0.533	0.533	Bentley et al. 2023 (summer 2018-2019), Bentley et al. 2023 (summer 2020), Bentley et al. 2023 (summer 2021), Reinsch et al. 2023 (summer 2022), Bentley et al. 2024 (summer 2023)
CS 2018-2023	England	375	HLJEQYX5	Cropland	mineral	15	7.41	4.06	3.59	0.0359	0.0359	0.074	0.484	0.484	Bentley et al. 2023 (summer 2018-2019), Bentley et al. 2023 (summer 2020), Bentley et al. 2023 (summer 2021), Reinsch et al. 2023 (summer 2022), Bentley et al. 2024 (summer 2023)
CS 2018-2023	England	375	XDEYXTX1	Improved Grassland	mineral	15	15.27	8.2	8.04	0.0804	0.0804	0.153	0.527	0.527	Bentley et al. 2023 (summer 2018-2019), Bentley et al. 2023 (summer 2020), Bentley et al. 2023 (summer 2021), Reinsch et al. 2023 (summer 2022), Bentley et al. 2024 (summer 2023)
CS 2018-2023	England	375	XDEYXTX2	Neutral Grassland	mineral	15	6.19	2.89	2.72	0.0272	0.0272	0.062	0.439	0.439	Bentley et al. 2023 (summer 2018-2019), Bentley et al. 2023 (summer 2020), Bentley et al. 2023 (summer 2021), Reinsch et al. 2023 (summer 2022), Bentley et al. 2024 (summer 2023)
CS 2018-2023	England	375	XDEYXTX5	Neutral Grassland	organic	15	28.98	17.1	16.94	0.1694	0.1694	0.29	0.585	0.585	Bentley et al. 2023 (summer 2018-2019), Bentley et al. 2023 (summer 2020), Bentley et al. 2023 (summer 2021), Reinsch et al. 2023 (summer 2022), Bentley et al. 2024 (summer 2023)
CS 2018-2023	Scotland	375	COIKIPX1	Cropland	mineral	15	4.53	2.32	2.24	0.0224	0.0224	0.045	0.494	0.494	Bentley et al. 2023 (summer 2018-2019), Bentley et al. 2023 (summer 2020), Bentley et al. 2023 (summer 2021), Reinsch et al. 2023 (summer 2022), Bentley et al. 2024 (summer 2023)
CS 2018-2023	Scotland	375	COIKIPX2	Improved Grassland	mineral	15	8.2	4.41	4.33	0.0433	0.0433	0.082	0.528	0.528	Bentley et al. 2023 (summer 2018-2019), Bentley et al. 2023 (summer 2020), Bentley et al. 2023 (summer 2021), Reinsch et al. 2023 (summer 2022), Bentley et al. 2024 (summer 2023)
CS 2018-2023	Scotland	375	COIKIPX3	Improved Grassland	mineral	15	8.92	4.48	4.4	0.044	0.044	0.089	0.493	0.493	Bentley et al. 2023 (summer 2018-2019), Bentley et al. 2023 (summer 2020), Bentley et al. 2023 (summer 2021), Reinsch et al. 2023 (summer 2022), Bentley et al. 2024 (summer 2023)
CS 2018-2023	Scotland	375	COIKIPX4	Coniferous Woodland	mineral	15	10.87	6.3	6.2	0.062	0.062	0.109	0.57	0.57	Bentley et al. 2023 (summer 2018-2019), Bentley et al. 2023 (summer 2020), Bentley et al. 2023 (summer 2021), Reinsch et al. 2023 (summer 2022), Bentley et al. 2024 (summer 2023)
CS 2018-2023	Scotland	375	ZTUIEIX1	Coniferous Woodland	organic	15	88.32	55.3	55.24	0.5524	0.5524	0.883	0.625	0.625	Bentley et al. 2023 (summer 2018-2019), Bentley et al. 2023 (summer 2020), Bentley et al. 2023 (summer 2021), Reinsch et al. 2023 (summer 2022), Bentley et al. 2024 (summer 2023)
CS 2018-2023	Scotland	375	ZTUIEIX2	Neutral Grassland	mineral	15	5.04	4.8	4.73	0.0473	0.0473	0.05	0.938	0.938	Bentley et al. 2023 (summer 2018-2019), Bentley et al. 2023 (summer 2020), Bentley et al. 2023 (summer 2021), Reinsch et al. 2023 (summer 2022), Bentley et al. 2024 (summer 2023)
CS 2018-2023	Scotland	375	ZTUIEIX3	Peatland	mineral	15	3.75	1.97	1.89	0.0189	0.0189	0.038	0.503	0.503	Bentley et al. 2023 (summer 2018-2019), Bentley et al. 2023 (summer 2020), Bentley et al. 2023 (summer 2021), Reinsch et al. 2023 (summer 2022), Bentley et al. 2024 (summer 2023)
CS 2018-2023	Scotland	375	ZTUIEIX4	Coniferous Woodland	organic	15	77.63	40	39.94	0.3994	0.3994	0.776	0.514	0.514	Bentley et al. 2023 (summer 2018-2019), Bentley et al. 2023 (summer 2020), Bentley et al. 2023 (summer 2021), Reinsch et al. 2023 (summer 2022), Bentley et al. 2024 (summer 2023)
CS 2018-2023	England	375	GCJEBYX1	Neutral Grassland	mineral	15	8.86	4.21	4.14	0.0414	0.0414	0.089	0.467	0.467	Bentley et al. 2023 (summer 2018-2019), Bentley et al. 2023 (summer 2020), Bentley et al. 2023 (summer 2021), Reinsch et al. 2023 (summer 2022), Bentley et al. 2024 (summer 2023)
CS 2018-2023	England	375	GCJEBYX3	Neutral Grassland	mineral	15	8.33	4.88	4.06	0.0406	0.0406	0.083	0.487	0.487	Bentley et al. 2023 (summer 2018-2019), Bentley et al. 2023 (summer 2020), Bentley et al. 2023 (summer 2021), Reinsch et al. 2023 (summer 2022), Bentley et al. 2024 (summer 2023)
CS 2018-2023	England	375	GCJEBYX4	Neutral Grassland	mineral	15	18.33	9.45	9.35	0.0935	0.0935	0.183	0.51	0.51	Bentley et al. 2023 (summer 2018-2019), Bentley et al. 2023 (summer 2020), Bentley et al. 2023 (summer 2021), Reinsch et al. 2023 (summer 2022), Bentley et al. 2024 (summer 2023)
CS 2018-2023	England	375	GCJEBYX5	Cropland	mineral	15	6.19	3.34	3.28	0.0328	0.0328	0.062	0.53	0.53	Bentley et al. 2023 (summer 2018-2019), Bentley et al. 2023 (summer 2020), Bentley et al. 2023 (summer 2021), Reinsch et al. 2023 (summer 2022), Bentley et al. 2024 (summer 2023)
CS 2018-2023	England	375	GCJEBYX6	Cropland	mineral	15	5	2.32	2.26	0.0226	0.0226	0.05	0.452	0.452	Bentley et al. 2023 (summer 2018-2019), Bentley et al. 2023 (summer 2020), Bentley et al. 2023 (summer 2021), Reinsch et al. 2023 (summer 2022), Bentley et al. 2024 (summer 2023)
CS 2018-2023	Scotland	375	SGZFTPX1	Peatland	organic	15	75.76	38.5	38.45	0.3845	0.3845	0.758	0.508	0.508	Bentley et al. 2023 (summer 2018-2019), Bentley et al. 2023 (summer 2020), Bentley et al. 2023 (summer 2021), Reinsch et al. 2023 (summer 2022), Bentley et al. 2024 (summer 2023)
CS 2018-2023	Scotland	375	SGZFTPX2	Peatland	mineral	15	19.62	9.44	9.23	0.0923	0.0923	0.196	0.471	0.471	Bentley et al. 2023 (summer 2018-2019), Bentley et al. 2023 (summer 2020), Bentley et al. 2023 (summer 2021), Reinsch et al. 2023 (summer 2022), Bentley et al. 2024 (summer 2023)
CS 2018-2023	Scotland	375	SGZFTPX3	Heathland	organic	15	80.84	40.5	40.35	0.4035	0.4035	0.808	0.499	0.499	Bentley et al. 2023 (summer 2018-2019), Bentley et al. 2023 (summer 2020), Bentley et al. 2023 (summer 2021), Reinsch et al. 2023 (summer 2022), Bentley et al. 2024 (summer 2023)
CS 2018-2023	Scotland	375	SGZFTPX5	Peatland	organic	15	96.35	50.7	50.63	0.5063	0.5063	0.964	0.525	0.525	Bentley et al. 2023 (summer 2018-2019), Bentley et al. 2023 (summer 2020), Bentley et al. 2023 (summer 2021), Reinsch et al. 2023 (summer 2022), Bentley et al. 2024 (summer 2023)
CS 2018-2023	Scotland	375	EJIUFPX1	Heathland	organic	15	52.92	28.6	28.51	0.2851	0.2851	0.529	0.539	0.539	Bentley et al. 2023 (summer 2018-2019), Bentley et al. 2023 (summer 2020), Bentley et al. 2023 (summer 2021), Reinsch et al. 2023 (summer 2022), Bentley et al. 2024 (summer 2023)
CS 2018-2023	Scotland	375	EJIUFPX2	Broadleaved Woodland	organic	15	90.59	49.3	49.05	0.4905	0.4905	0.906	0.541	0.541	Bentley et al. 2023 (summer 2018-2019), Bentley et al. 2023 (summer 2020), Bentley et al. 2023 (summer 2021), Reinsch et al. 2023 (summer 2022), Bentley et al. 2024 (summer 2023)
CS 2018-2023	Scotland	375	EJIUFPX4	Heathland	organic	15	94.63	49.3	49.22	0.4922	0.4922	0.946	0.52	0.52	Bentley et al. 2023 (summer 2018-2019), Bentley et al. 2023 (summer 2020), Bentley et al. 2023 (summer 2021), Reinsch et al. 2023 (summer 2022), Bentley et al. 2024 (summer 2023)
CS 2018-2023	Scotland	375	EJIUFPX5	Heathland	organic	15	43.67	23.6	23.51	0.2351	0.2351	0.437	0.538	0.538	Bentley et al. 2023 (summer 2018-2019), Bentley et al. 2023 (summer 2020), Bentley et al. 2023 (summer 2021), Reinsch et al. 2023 (summer 2022), Bentley et al. 2024 (summer 2023)
CS 2018-2023	Scotland	375	JEPNTEX1	Peatland	organic	15	95.05	50.4	50.29	0.5029	0.5029	0.951	0.529	0.529	Bentley et al. 2023 (summer 2018-2019), Bentley et al. 2023 (summer 2020), Bentley et al. 2023 (summer 2021), Reinsch et al. 2023 (summer 2022), Bentley et al. 2024 (summer 2023)
CS 2018-2023	Scotland	375	JEPNTEX2	Peatland	organic	15	96.55	49.9	49.83	0.4983	0.4983	0.966	0.516	0.516	Bentley et al. 2023 (summer 2018-2019), Bentley et al. 2023 (summer 2020), Bentley et al. 2023 (summer 2021), Reinsch et al. 2023 (summer 2022), Bentley et al. 2024 (summer 2023)
CS 2018-2023	Scotland	375	JEPNTEX3	Peatland	organic	15	95.59	50.5	50.44	0.5044	0.5044	0.956	0.528	0.528	Bentley et al. 2023 (summer 2018-2019), Bentley et al. 2023 (summer 2020), Bentley et al. 2023 (summer 2021), Reinsch et al. 2023 (summer 2022), Bentley et al. 2024 (summer 2023)
CS 2018-2023	Scotland	375	JEPNTEX4	Peatland	organic	15	96.07	49.8	49.72	0.4972	0.4972	0.961	0.518	0.518	Bentley et al. 2023 (summer 2018-2019), Bentley et al. 2023 (summer 2020), Bentley et al. 2023 (summer 2021), Reinsch et al. 2023 (summer 2022), Bentley et al. 2024 (summer 2023)
CS 2018-2023	Scotland	375	JEPNTEX5	Heathland	organic	15	95.73	49.9	49.84	0.4984	0.4984	0.957	0.521	0.521	Bentley et al. 2023 (summer 2018-2019), Bentley et al. 2023 (summer 2020), Bentley et al. 2023 (summer 2021), Reinsch et al. 2023 (summer 2022), Bentley et al. 2024 (summer 2023)
CS 2018-2023	Scotland	375	JBQWJTX1	Peatland	organic	15	94.24	50.5	50.43	0.5043	0.5043	0.942	0.535	0.535	Bentley et al. 2023 (summer 2018-2019), Bentley et al. 2023 (summer 2020), Bentley et al. 2023 (summer 2021), Reinsch et al. 2023 (summer 2022), Bentley et al. 2024 (summer 2023)
CS 2018-2023	Scotland	375	JBQWJTX2	Peatland	organic	15	96.35	48.5	48.42	0.4842	0.4842	0.964	0.503	0.503	Bentley et al. 2023 (summer 2018-2019), Bentley et al. 2023 (summer 2020), Bentley et al. 2023 (summer 2021), Reinsch et al. 2023 (summer 2022), Bentley et al. 2024 (summer 2023)
CS 2018-2023	Scotland	375	JBQWJTX3	Peatland	organic	15	95.07	53.3	53.18	0.5318	0.5318	0.951	0.559	0.559	Bentley et al. 2023 (summer 2018-2019), Bentley et al. 2023 (summer 2020), Bentley et al. 2023 (summer 2021), Reinsch et al. 2023 (summer 2022), Bentley et al. 2024 (summer 2023)
CS 2018-2023	Scotland	375	JBQWJTX4	Peatland	organic	15	94.23	49.5	49.41	0.4941	0.4941	0.942	0.524	0.524	Bentley et al. 2023 (summer 2018-2019), Bentley et al. 2023 (summer 2020), Bentley et al. 2023 (summer 2021), Reinsch et al. 2023 (summer 2022), Bentley et al. 2024 (summer 2023)
CS 2018-2023	Scotland	375	JBQWJTX5	Peatland	organic	15	94.95	47.8	47.68	0.4768	0.4768	0.95	0.502	0.502	Bentley et al. 2023 (summer 2018-2019), Bentley et al. 2023 (summer 2020), Bentley et al. 2023 (summer 2021), Reinsch et al. 2023 (summer 2022), Bentley et al. 2024 (summer 2023)
CS 2018-2023	Scotland	375	UTZMGLX1	Peatland	organic	15	95.53	49	48.94	0.4894	0.4894	0.955	0.512	0.512	Bentley et al. 2023 (summer 2018-2019), Bentley et al. 2023 (summer 2020), Bentley et al. 2023 (summer 2021), Reinsch et al. 2023 (summer 2022), Bentley et al. 2024 (summer 2023)
CS 2018-2023	Scotland	375	UTZMGLX2	Acid Grassland	organic	15	24.54	13.1	13	0.13	0.13	0.245	0.53	0.53	Bentley et al. 2023 (summer 2018-2019), Bentley et al. 2023 (summer 2020), Bentley et al. 2023 (summer 2021), Reinsch et al. 2023 (summer 2022), Bentley et al. 2024 (summer 2023)
CS 2018-2023	Scotland	375	UTZMGLX3	Peatland	organic	15	94.18	52	51.87	0.5187	0.5187	0.942	0.551	0.551	Bentley et al. 2023 (summer 2018-2019), Bentley et al. 2023 (summer 2020), Bentley et al. 2023 (summer 2021), Reinsch et al. 2023 (summer 2022), Bentley et al. 2024 (summer 2023)
CS 2018-2023	Scotland	375	UTZMGLX4	Peatland	organic	15	93.89	50.2	50.06	0.5006	0.5006	0.939	0.533	0.533	Bentley et al. 2023 (summer 2018-2019), Bentley et al. 2023 (summer 2020), Bentley et al. 2023 (summer 2021), Reinsch et al. 2023 (summer 2022), Bentley et al. 2024 (summer 2023)
CS 2018-2023	Scotland	375	UTZMGLX5	Peatland	organic	15	90.84	47.5	47.4	0.474	0.474	0.908	0.522	0.522	Bentley et al. 2023 (summer 2018-2019), Bentley et al. 2023 (summer 2020), Bentley et al. 2023 (summer 2021), Reinsch et al. 2023 (summer 2022), Bentley et al. 2024 (summer 2023)
CS 2018-2023	England	375	ZBPEQLX1	Bracken	mineral	15	13.4	6.6	6.37	0.0637	0.0637	0.134	0.476	0.476	Bentley et al. 2023 (summer 2018-2019), Bentley et al. 2023 (summer 2020), Bentley et al. 2023 (summer 2021), Reinsch et al. 2023 (summer 2022), Bentley et al. 2024 (summer 2023)
CS 2018-2023	England	375	ZBPEQLX2	Neutral Grassland	mineral	15	9.85	4.32	4.16	0.0416	0.0416	0.098	0.423	0.423	Bentley et al. 2023 (summer 2018-2019), Bentley et al. 2023 (summer 2020), Bentley et al. 2023 (summer 2021), Reinsch et al. 2023 (summer 2022), Bentley et al. 2024 (summer 2023)
CS 2018-2023	England	375	ZBPEQLX3	Neutral Grassland	mineral	15	15.22	8.08	7.88	0.0788	0.0788	0.152	0.518	0.518	Bentley et al. 2023 (summer 2018-2019), Bentley et al. 2023 (summer 2020), Bentley et al. 2023 (summer 2021), Reinsch et al. 2023 (summer 2022), Bentley et al. 2024 (summer 2023)
CS 2018-2023	England	375	ZBPEQLX4	Bracken	mineral	15	11.84	5.75	5.54	0.0554	0.0554	0.118	0.468	0.468	Bentley et al. 2023 (summer 2018-2019), Bentley et al. 2023 (summer 2020), Bentley et al. 2023 (summer 2021), Reinsch et al. 2023 (summer 2022), Bentley et al. 2024 (summer 2023)
CS 2018-2023	England	375	ZBPEQLX5	Bracken	mineral	15	15.8	8.13	7.94	0.0794	0.0794	0.158	0.503	0.503	Bentley et al. 2023 (summer 2018-2019), Bentley et al. 2023 (summer 2020), Bentley et al. 2023 (summer 2021), Reinsch et al. 2023 (summer 2022), Bentley et al. 2024 (summer 2023)
CS 2018-2023	England	375	RIGILIX2	Broadleaved Woodland	mineral	15	6.22	2.83	2.74	0.0274	0.0274	0.062	0.441	0.441	Bentley et al. 2023 (summer 2018-2019), Bentley et al. 2023 (summer 2020), Bentley et al. 2023 (summer 2021), Reinsch et al. 2023 (summer 2022), Bentley et al. 2024 (summer 2023)
CS 2018-2023	England	375	RIGILIX4	Neutral Grassland	mineral	15	8.03	3.69	3.6	0.036	0.036	0.08	0.448	0.448	Bentley et al. 2023 (summer 2018-2019), Bentley et al. 2023 (summer 2020), Bentley et al. 2023 (summer 2021), Reinsch et al. 2023 (summer 2022), Bentley et al. 2024 (summer 2023)
CS 2018-2023	England	375	RIGILIX5	Cropland	mineral	15	4.26	1.51	1.44	0.0144	0.0144	0.043	0.337	0.337	Bentley et al. 2023 (summer 2018-2019), Bentley et al. 2023 (summer 2020), Bentley et al. 2023 (summer 2021), Reinsch et al. 2023 (summer 2022), Bentley et al. 2024 (summer 2023)
CS 2018-2023	England	375	ETBVQSX1	Neutral Grassland	mineral	15	6.88	2.75	2.68	0.0268	0.0268	0.069	0.389	0.389	Bentley et al. 2023 (summer 2018-2019), Bentley et al. 2023 (summer 2020), Bentley et al. 2023 (summer 2021), Reinsch et al. 2023 (summer 2022), Bentley et al. 2024 (summer 2023)
CS 2018-2023	England	375	ETBVQSX2	Broadleaved Woodland	mineral	15	12.79	6.5	6.43	0.0643	0.0643	0.128	0.503	0.503	Bentley et al. 2023 (summer 2018-2019), Bentley et al. 2023 (summer 2020), Bentley et al. 2023 (summer 2021), Reinsch et al. 2023 (summer 2022), Bentley et al. 2024 (summer 2023)
CS 2018-2023	England	375	ETBVQSX3	Cropland	mineral	15	5.08	2.31	2.24	0.0224	0.0224	0.051	0.441	0.441	Bentley et al. 2023 (summer 2018-2019), Bentley et al. 2023 (summer 2020), Bentley et al. 2023 (summer 2021), Reinsch et al. 2023 (summer 2022), Bentley et al. 2024 (summer 2023)
CS 2018-2023	England	375	ETBVQSX4	Broadleaved Woodland	mineral	15	8.82	4.4	4.35	0.0435	0.0435	0.088	0.494	0.494	Bentley et al. 2023 (summer 2018-2019), Bentley et al. 2023 (summer 2020), Bentley et al. 2023 (summer 2021), Reinsch et al. 2023 (summer 2022), Bentley et al. 2024 (summer 2023)
CS 2018-2023	England	375	ETBVQSX5	Cropland	mineral	15	4.03	1.83	1.77	0.0177	0.0177	0.04	0.44	0.44	Bentley et al. 2023 (summer 2018-2019), Bentley et al. 2023 (summer 2020), Bentley et al. 2023 (summer 2021), Reinsch et al. 2023 (summer 2022), Bentley et al. 2024 (summer 2023)
CS 2018-2023	England	375	DKPKMOX1	Improved Grassland	mineral	15	10.05	4.94	4.85	0.0485	0.0485	0.1	0.482	0.482	Bentley et al. 2023 (summer 2018-2019), Bentley et al. 2023 (summer 2020), Bentley et al. 2023 (summer 2021), Reinsch et al. 2023 (summer 2022), Bentley et al. 2024 (summer 2023)
CS 2018-2023	England	375	DKPKMOX2	Neutral Grassland	mineral	15	9.68	4.5	4.42	0.0442	0.0442	0.097	0.457	0.457	Bentley et al. 2023 (summer 2018-2019), Bentley et al. 2023 (summer 2020), Bentley et al. 2023 (summer 2021), Reinsch et al. 2023 (summer 2022), Bentley et al. 2024 (summer 2023)
CS 2018-2023	England	375	DKPKMOX3	Cropland	mineral	15	5.87	2.61	2.52	0.0252	0.0252	0.059	0.43	0.43	Bentley et al. 2023 (summer 2018-2019), Bentley et al. 2023 (summer 2020), Bentley et al. 2023 (summer 2021), Reinsch et al. 2023 (summer 2022), Bentley et al. 2024 (summer 2023)
CS 2018-2023	England	375	DKPKMOX4	Cropland	mineral	15	4	1.63	1.56	0.0156	0.0156	0.04	0.39	0.39	Bentley et al. 2023 (summer 2018-2019), Bentley et al. 2023 (summer 2020), Bentley et al. 2023 (summer 2021), Reinsch et al. 2023 (summer 2022), Bentley et al. 2024 (summer 2023)
CS 2018-2023	Wales	375	LIMFZQX1	Neutral Grassland	mineral	15	8.85	5.21	5.11	0.0511	0.0511	0.088	0.578	0.578	Bentley et al. 2023 (summer 2018-2019), Bentley et al. 2023 (summer 2020), Bentley et al. 2023 (summer 2021), Reinsch et al. 2023 (summer 2022), Bentley et al. 2024 (summer 2023)
CS 2018-2023	Wales	375	LIMFZQX2	Neutral Grassland	mineral	15	8.52	4.8	4.68	0.0468	0.0468	0.085	0.549	0.549	Bentley et al. 2023 (summer 2018-2019), Bentley et al. 2023 (summer 2020), Bentley et al. 2023 (summer 2021), Reinsch et al. 2023 (summer 2022), Bentley et al. 2024 (summer 2023)
CS 2018-2023	Wales	375	LIMFZQX3	Neutral Grassland	mineral	15	10.04	5.23	5.1	0.051	0.051	0.1	0.508	0.508	Bentley et al. 2023 (summer 2018-2019), Bentley et al. 2023 (summer 2020), Bentley et al. 2023 (summer 2021), Reinsch et al. 2023 (summer 2022), Bentley et al. 2024 (summer 2023)
CS 2018-2023	Wales	375	LIMFZQX4	Neutral Grassland	mineral	15	11.17	5.22	5.1	0.051	0.051	0.112	0.457	0.457	Bentley et al. 2023 (summer 2018-2019), Bentley et al. 2023 (summer 2020), Bentley et al. 2023 (summer 2021), Reinsch et al. 2023 (summer 2022), Bentley et al. 2024 (summer 2023)
CS 2018-2023	Wales	375	LIMFZQX5	Neutral Grassland	mineral	15	10.07	4.64	4.53	0.0453	0.0453	0.101	0.45	0.45	Bentley et al. 2023 (summer 2018-2019), Bentley et al. 2023 (summer 2020), Bentley et al. 2023 (summer 2021), Reinsch et al. 2023 (summer 2022), Bentley et al. 2024 (summer 2023)
CS 2018-2023	England	375	HRZNYIX1	Neutral Grassland	mineral	15	11.67	5.65	5.52	0.0552	0.0552	0.117	0.473	0.473	Bentley et al. 2023 (summer 2018-2019), Bentley et al. 2023 (summer 2020), Bentley et al. 2023 (summer 2021), Reinsch et al. 2023 (summer 2022), Bentley et al. 2024 (summer 2023)
CS 2018-2023	England	375	HRZNYIX3	Neutral Grassland	mineral	15	9.57	4.53	4.39	0.0439	0.0439	0.096	0.459	0.459	Bentley et al. 2023 (summer 2018-2019), Bentley et al. 2023 (summer 2020), Bentley et al. 2023 (summer 2021), Reinsch et al. 2023 (summer 2022), Bentley et al. 2024 (summer 2023)
CS 2018-2023	England	375	HRZNYIX4	Neutral Grassland	mineral	15	13.84	6.84	6.71	0.0671	0.0671	0.138	0.485	0.485	Bentley et al. 2023 (summer 2018-2019), Bentley et al. 2023 (summer 2020), Bentley et al. 2023 (summer 2021), Reinsch et al. 2023 (summer 2022), Bentley et al. 2024 (summer 2023)
CS 2018-2023	England	375	HRZNYIX5	Neutral Grassland	mineral	15	13.64	7	6.86	0.0686	0.0686	0.136	0.503	0.503	Bentley et al. 2023 (summer 2018-2019), Bentley et al. 2023 (summer 2020), Bentley et al. 2023 (summer 2021), Reinsch et al. 2023 (summer 2022), Bentley et al. 2024 (summer 2023)
CS 2018-2023	England	375	SJEJABX1	Neutral Grassland	organic	15	51.52	28.2	28.01	0.2801	0.2801	0.515	0.544	0.544	Bentley et al. 2023 (summer 2018-2019), Bentley et al. 2023 (summer 2020), Bentley et al. 2023 (summer 2021), Reinsch et al. 2023 (summer 2022), Bentley et al. 2024 (summer 2023)
CS 2018-2023	England	375	SJEJABX2	Neutral Grassland	mineral	15	12.86	6.4	6.32	0.0632	0.0632	0.129	0.492	0.492	Bentley et al. 2023 (summer 2018-2019), Bentley et al. 2023 (summer 2020), Bentley et al. 2023 (summer 2021), Reinsch et al. 2023 (summer 2022), Bentley et al. 2024 (summer 2023)
CS 2018-2023	England	375	SJEJABX3	Improved Grassland	organic	15	58.55	34.2	34.04	0.3404	0.3404	0.586	0.581	0.581	Bentley et al. 2023 (summer 2018-2019), Bentley et al. 2023 (summer 2020), Bentley et al. 2023 (summer 2021), Reinsch et al. 2023 (summer 2022), Bentley et al. 2024 (summer 2023)
CS 2018-2023	England	375	SJEJABX5	Neutral Grassland	organic	15	66.77	38.9	38.72	0.3872	0.3872	0.668	0.58	0.58	Bentley et al. 2023 (summer 2018-2019), Bentley et al. 2023 (summer 2020), Bentley et al. 2023 (summer 2021), Reinsch et al. 2023 (summer 2022), Bentley et al. 2024 (summer 2023)
CS 2018-2023	England	375	YDSEWLX3	Improved Grassland	mineral	15	8.42	4	3.87	0.0387	0.0387	0.084	0.46	0.46	Bentley et al. 2023 (summer 2018-2019), Bentley et al. 2023 (summer 2020), Bentley et al. 2023 (summer 2021), Reinsch et al. 2023 (summer 2022), Bentley et al. 2024 (summer 2023)
CS 2018-2023	England	375	HYYEETX1	Broadleaved Woodland	mineral	15	3.62	1.76	1.7	0.017	0.017	0.036	0.47	0.47	Bentley et al. 2023 (summer 2018-2019), Bentley et al. 2023 (summer 2020), Bentley et al. 2023 (summer 2021), Reinsch et al. 2023 (summer 2022), Bentley et al. 2024 (summer 2023)
CS 2018-2023	England	375	HYYEETX2	Broadleaved Woodland	mineral	15	9.29	4.63	4.57	0.0457	0.0457	0.093	0.492	0.492	Bentley et al. 2023 (summer 2018-2019), Bentley et al. 2023 (summer 2020), Bentley et al. 2023 (summer 2021), Reinsch et al. 2023 (summer 2022), Bentley et al. 2024 (summer 2023)
CS 2018-2023	England	375	HYYEETX3	Cropland	mineral	15	3.19	1.53	1.48	0.0148	0.0148	0.032	0.465	0.465	Bentley et al. 2023 (summer 2018-2019), Bentley et al. 2023 (summer 2020), Bentley et al. 2023 (summer 2021), Reinsch et al. 2023 (summer 2022), Bentley et al. 2024 (summer 2023)
CS 2018-2023	England	375	HYYEETX4	Broadleaved Woodland	mineral	15	5.63	3.12	3.07	0.0307	0.0307	0.056	0.546	0.546	Bentley et al. 2023 (summer 2018-2019), Bentley et al. 2023 (summer 2020), Bentley et al. 2023 (summer 2021), Reinsch et al. 2023 (summer 2022), Bentley et al. 2024 (summer 2023)
CS 2018-2023	England	375	HYYEETX5	Neutral Grassland	mineral	15	5.08	2.09	2.03	0.0203	0.0203	0.051	0.399	0.399	Bentley et al. 2023 (summer 2018-2019), Bentley et al. 2023 (summer 2020), Bentley et al. 2023 (summer 2021), Reinsch et al. 2023 (summer 2022), Bentley et al. 2024 (summer 2023)
CS 2018-2023	England	375	MJSKRMX1	Neutral Grassland	mineral	15	6.43	2.85	2.77	0.0277	0.0277	0.064	0.431	0.431	Bentley et al. 2023 (summer 2018-2019), Bentley et al. 2023 (summer 2020), Bentley et al. 2023 (summer 2021), Reinsch et al. 2023 (summer 2022), Bentley et al. 2024 (summer 2023)
CS 2018-2023	England	375	MJSKRMX3	Neutral Grassland	mineral	15	5.62	2.16	2.09	0.0209	0.0209	0.056	0.372	0.372	Bentley et al. 2023 (summer 2018-2019), Bentley et al. 2023 (summer 2020), Bentley et al. 2023 (summer 2021), Reinsch et al. 2023 (summer 2022), Bentley et al. 2024 (summer 2023)
CS 2018-2023	England	375	MJSKRMX4	Cropland	mineral	15	4.19	2.12	2.06	0.0206	0.0206	0.042	0.491	0.491	Bentley et al. 2023 (summer 2018-2019), Bentley et al. 2023 (summer 2020), Bentley et al. 2023 (summer 2021), Reinsch et al. 2023 (summer 2022), Bentley et al. 2024 (summer 2023)
CS 2018-2023	England	375	MJSKRMX5	Neutral Grassland	mineral	15	4.58	2.01	1.95	0.0195	0.0195	0.046	0.425	0.425	Bentley et al. 2023 (summer 2018-2019), Bentley et al. 2023 (summer 2020), Bentley et al. 2023 (summer 2021), Reinsch et al. 2023 (summer 2022), Bentley et al. 2024 (summer 2023)
CS 2018-2023	England	375	JRZVUSX1	Neutral Grassland	mineral	15	7.31	3.28	3.21	0.0321	0.0321	0.073	0.439	0.439	Bentley et al. 2023 (summer 2018-2019), Bentley et al. 2023 (summer 2020), Bentley et al. 2023 (summer 2021), Reinsch et al. 2023 (summer 2022), Bentley et al. 2024 (summer 2023)
CS 2018-2023	England	375	JRZVUSX2	Cropland	mineral	15	7.19	2.91	2.81	0.0281	0.0281	0.072	0.391	0.391	Bentley et al. 2023 (summer 2018-2019), Bentley et al. 2023 (summer 2020), Bentley et al. 2023 (summer 2021), Reinsch et al. 2023 (summer 2022), Bentley et al. 2024 (summer 2023)
CS 2018-2023	England	375	JRZVUSX3	Cropland	mineral	15	4.26	1.54	1.47	0.0147	0.0147	0.043	0.344	0.344	Bentley et al. 2023 (summer 2018-2019), Bentley et al. 2023 (summer 2020), Bentley et al. 2023 (summer 2021), Reinsch et al. 2023 (summer 2022), Bentley et al. 2024 (summer 2023)
CS 2018-2023	England	375	JRZVUSX5	Neutral Grassland	mineral	15	9.85	4.31	4.2	0.042	0.042	0.098	0.426	0.426	Bentley et al. 2023 (summer 2018-2019), Bentley et al. 2023 (summer 2020), Bentley et al. 2023 (summer 2021), Reinsch et al. 2023 (summer 2022), Bentley et al. 2024 (summer 2023)
CS 2018-2023	England	375	VMLMLAX4	Improved Grassland	mineral	15	4.9	2.35	2.3	0.023	0.023	0.049	0.469	0.469	Bentley et al. 2023 (summer 2018-2019), Bentley et al. 2023 (summer 2020), Bentley et al. 2023 (summer 2021), Reinsch et al. 2023 (summer 2022), Bentley et al. 2024 (summer 2023)
CS 2018-2023	England	375	VMLMLAX5	Cropland	mineral	15	4.55	1.81	1.75	0.0175	0.0175	0.046	0.384	0.384	Bentley et al. 2023 (summer 2018-2019), Bentley et al. 2023 (summer 2020), Bentley et al. 2023 (summer 2021), Reinsch et al. 2023 (summer 2022), Bentley et al. 2024 (summer 2023)
CS 2018-2023	England	375	MZHCNFX3	Neutral Grassland	mineral	15	9.2	4.6	4.51	0.0451	0.0451	0.092	0.49	0.49	Bentley et al. 2023 (summer 2018-2019), Bentley et al. 2023 (summer 2020), Bentley et al. 2023 (summer 2021), Reinsch et al. 2023 (summer 2022), Bentley et al. 2024 (summer 2023)
CS 2018-2023	England	375	MZHCNFX4	Cropland	mineral	15	13.26	5.8	5.69	0.0569	0.0569	0.133	0.429	0.429	Bentley et al. 2023 (summer 2018-2019), Bentley et al. 2023 (summer 2020), Bentley et al. 2023 (summer 2021), Reinsch et al. 2023 (summer 2022), Bentley et al. 2024 (summer 2023)
CS 2018-2023	England	375	JDUKBZX1	Improved Grassland	mineral	15	5.31	3.71	2.85	0.0285	0.0285	0.053	0.537	0.537	Bentley et al. 2023 (summer 2018-2019), Bentley et al. 2023 (summer 2020), Bentley et al. 2023 (summer 2021), Reinsch et al. 2023 (summer 2022), Bentley et al. 2024 (summer 2023)
CS 2018-2023	England	375	JDUKBZX2	Improved Grassland	mineral	15	3.47	1.88	1.82	0.0182	0.0182	0.035	0.525	0.525	Bentley et al. 2023 (summer 2018-2019), Bentley et al. 2023 (summer 2020), Bentley et al. 2023 (summer 2021), Reinsch et al. 2023 (summer 2022), Bentley et al. 2024 (summer 2023)
CS 2018-2023	England	375	JDUKBZX3	Improved Grassland	mineral	15	3.71	1.94	1.89	0.0189	0.0189	0.037	0.509	0.509	Bentley et al. 2023 (summer 2018-2019), Bentley et al. 2023 (summer 2020), Bentley et al. 2023 (summer 2021), Reinsch et al. 2023 (summer 2022), Bentley et al. 2024 (summer 2023)
CS 2018-2023	England	375	JDUKBZX5	Improved Grassland	mineral	15	3.32	1.68	1.64	0.0164	0.0164	0.033	0.494	0.494	Bentley et al. 2023 (summer 2018-2019), Bentley et al. 2023 (summer 2020), Bentley et al. 2023 (summer 2021), Reinsch et al. 2023 (summer 2022), Bentley et al. 2024 (summer 2023)
CS 2018-2023	England	375	YXYWSSX6	Improved Grassland	mineral	15	4.55	2.41	2.36	0.0236	0.0236	0.046	0.519	0.519	Bentley et al. 2023 (summer 2018-2019), Bentley et al. 2023 (summer 2020), Bentley et al. 2023 (summer 2021), Reinsch et al. 2023 (summer 2022), Bentley et al. 2024 (summer 2023)
CS 2018-2023	England	375	OXVLRIX2	Heathland	mineral	15	5.82	2.23	2.12	0.0212	0.0212	0.058	0.364	0.364	Bentley et al. 2023 (summer 2018-2019), Bentley et al. 2023 (summer 2020), Bentley et al. 2023 (summer 2021), Reinsch et al. 2023 (summer 2022), Bentley et al. 2024 (summer 2023)
CS 2018-2023	England	375	OXVLRIX3	Neutral Grassland	mineral	15	9.7	4.92	4.83	0.0483	0.0483	0.097	0.497	0.497	Bentley et al. 2023 (summer 2018-2019), Bentley et al. 2023 (summer 2020), Bentley et al. 2023 (summer 2021), Reinsch et al. 2023 (summer 2022), Bentley et al. 2024 (summer 2023)
CS 2018-2023	England	375	OXVLRIX6	Improved Grassland	mineral	15	11.68	6.02	5.93	0.0593	0.0593	0.117	0.508	0.508	Bentley et al. 2023 (summer 2018-2019), Bentley et al. 2023 (summer 2020), Bentley et al. 2023 (summer 2021), Reinsch et al. 2023 (summer 2022), Bentley et al. 2024 (summer 2023)
CS 2018-2023	Wales	375	INIEMCX1	Cropland	mineral	15	3.97	1.95	1.82	0.0182	0.0182	0.04	0.457	0.457	Bentley et al. 2023 (summer 2018-2019), Bentley et al. 2023 (summer 2020), Bentley et al. 2023 (summer 2021), Reinsch et al. 2023 (summer 2022), Bentley et al. 2024 (summer 2023)
CS 2018-2023	Wales	375	INIEMCX2	Neutral Grassland	mineral	15	4.74	2.12	2.04	0.0204	0.0204	0.047	0.431	0.431	Bentley et al. 2023 (summer 2018-2019), Bentley et al. 2023 (summer 2020), Bentley et al. 2023 (summer 2021), Reinsch et al. 2023 (summer 2022), Bentley et al. 2024 (summer 2023)
CS 2018-2023	Wales	375	INIEMCX3	Cropland	mineral	15	4.34	3.48	2.04	0.0204	0.0204	0.043	0.47	0.47	Bentley et al. 2023 (summer 2018-2019), Bentley et al. 2023 (summer 2020), Bentley et al. 2023 (summer 2021), Reinsch et al. 2023 (summer 2022), Bentley et al. 2024 (summer 2023)
CS 2018-2023	Wales	375	INIEMCX4	Heathland	mineral	15	10.95	5.69	5.61	0.0561	0.0561	0.11	0.512	0.512	Bentley et al. 2023 (summer 2018-2019), Bentley et al. 2023 (summer 2020), Bentley et al. 2023 (summer 2021), Reinsch et al. 2023 (summer 2022), Bentley et al. 2024 (summer 2023)
CS 2018-2023	Wales	375	INIEMCX5	Cropland	mineral	15	3.62	2.38	1.84	0.0184	0.0184	0.036	0.507	0.507	Bentley et al. 2023 (summer 2018-2019), Bentley et al. 2023 (summer 2020), Bentley et al. 2023 (summer 2021), Reinsch et al. 2023 (summer 2022), Bentley et al. 2024 (summer 2023)
CS 2018-2023	England	375	BXQYQBX1	Improved Grassland	mineral	15	9	4.08	3.98	0.0398	0.0398	0.09	0.443	0.443	Bentley et al. 2023 (summer 2018-2019), Bentley et al. 2023 (summer 2020), Bentley et al. 2023 (summer 2021), Reinsch et al. 2023 (summer 2022), Bentley et al. 2024 (summer 2023)
CS 2018-2023	England	375	BXQYQBX3	Coniferous Woodland	organic	15	60.9	34.3	34.27	0.3427	0.3427	0.609	0.563	0.563	Bentley et al. 2023 (summer 2018-2019), Bentley et al. 2023 (summer 2020), Bentley et al. 2023 (summer 2021), Reinsch et al. 2023 (summer 2022), Bentley et al. 2024 (summer 2023)
CS 2018-2023	England	375	BXQYQBX4	Broadleaved Woodland	mineral	15	19.75	13.3	10.13	0.1013	0.1013	0.198	0.513	0.513	Bentley et al. 2023 (summer 2018-2019), Bentley et al. 2023 (summer 2020), Bentley et al. 2023 (summer 2021), Reinsch et al. 2023 (summer 2022), Bentley et al. 2024 (summer 2023)
CS 2018-2023	Wales	375	WCDRANX3	Neutral Grassland	mineral	15	8.84	4.37	4.28	0.0428	0.0428	0.088	0.484	0.484	Bentley et al. 2023 (summer 2018-2019), Bentley et al. 2023 (summer 2020), Bentley et al. 2023 (summer 2021), Reinsch et al. 2023 (summer 2022), Bentley et al. 2024 (summer 2023)
CS 2018-2023	Wales	375	WCDRANX4	Improved Grassland	mineral	15	5.48	2.52	2.44	0.0244	0.0244	0.055	0.445	0.445	Bentley et al. 2023 (summer 2018-2019), Bentley et al. 2023 (summer 2020), Bentley et al. 2023 (summer 2021), Reinsch et al. 2023 (summer 2022), Bentley et al. 2024 (summer 2023)
CS 2018-2023	Wales	375	WCDRANX5	Improved Grassland	mineral	15	5.6	2.59	2.5	0.025	0.025	0.056	0.446	0.446	Bentley et al. 2023 (summer 2018-2019), Bentley et al. 2023 (summer 2020), Bentley et al. 2023 (summer 2021), Reinsch et al. 2023 (summer 2022), Bentley et al. 2024 (summer 2023)
CS 2018-2023	Wales	375	JMIFHDX1	Broadleaved Woodland	organic	15	20.31	10.2	10.13	0.1013	0.1013	0.203	0.499	0.499	Bentley et al. 2023 (summer 2018-2019), Bentley et al. 2023 (summer 2020), Bentley et al. 2023 (summer 2021), Reinsch et al. 2023 (summer 2022), Bentley et al. 2024 (summer 2023)
CS 2018-2023	Wales	375	JMIFHDX2	Cropland	mineral	15	6.18	2.9	2.82	0.0282	0.0282	0.062	0.456	0.456	Bentley et al. 2023 (summer 2018-2019), Bentley et al. 2023 (summer 2020), Bentley et al. 2023 (summer 2021), Reinsch et al. 2023 (summer 2022), Bentley et al. 2024 (summer 2023)
CS 2018-2023	Wales	375	JMIFHDX4	Neutral Grassland	mineral	15	7.98	4.2	4.11	0.0411	0.0411	0.08	0.515	0.515	Bentley et al. 2023 (summer 2018-2019), Bentley et al. 2023 (summer 2020), Bentley et al. 2023 (summer 2021), Reinsch et al. 2023 (summer 2022), Bentley et al. 2024 (summer 2023)
CS 2018-2023	Wales	375	JMIFHDX5	Cropland	mineral	15	5.78	2.68	2.6	0.026	0.026	0.058	0.45	0.45	Bentley et al. 2023 (summer 2018-2019), Bentley et al. 2023 (summer 2020), Bentley et al. 2023 (summer 2021), Reinsch et al. 2023 (summer 2022), Bentley et al. 2024 (summer 2023)
CS 2018-2023	England	375	KODKGXX1	Cropland	mineral	15	4.61	1.77	1.72	0.0172	0.0172	0.046	0.373	0.373	Bentley et al. 2023 (summer 2018-2019), Bentley et al. 2023 (summer 2020), Bentley et al. 2023 (summer 2021), Reinsch et al. 2023 (summer 2022), Bentley et al. 2024 (summer 2023)
CS 2018-2023	England	375	KODKGXX2	Cropland	mineral	15	4.48	2.19	2.15	0.0215	0.0215	0.045	0.479	0.479	Bentley et al. 2023 (summer 2018-2019), Bentley et al. 2023 (summer 2020), Bentley et al. 2023 (summer 2021), Reinsch et al. 2023 (summer 2022), Bentley et al. 2024 (summer 2023)
CS 2018-2023	England	375	KODKGXX4	Cropland	mineral	15	3.98	2.02	1.97	0.0197	0.0197	0.04	0.496	0.496	Bentley et al. 2023 (summer 2018-2019), Bentley et al. 2023 (summer 2020), Bentley et al. 2023 (summer 2021), Reinsch et al. 2023 (summer 2022), Bentley et al. 2024 (summer 2023)
CS 2018-2023	England	375	USETNAX4	Improved Grassland	mineral	15	10.25	5.15	5.03	0.0503	0.0503	0.102	0.491	0.491	Bentley et al. 2023 (summer 2018-2019), Bentley et al. 2023 (summer 2020), Bentley et al. 2023 (summer 2021), Reinsch et al. 2023 (summer 2022), Bentley et al. 2024 (summer 2023)
CS 2018-2023	England	375	OSSOAVX2	Neutral Grassland	mineral	15	11.73	4.92	4.83	0.0483	0.0483	0.117	0.412	0.412	Bentley et al. 2023 (summer 2018-2019), Bentley et al. 2023 (summer 2020), Bentley et al. 2023 (summer 2021), Reinsch et al. 2023 (summer 2022), Bentley et al. 2024 (summer 2023)
CS 2018-2023	England	375	OSSOAVX3	Neutral Grassland	mineral	15	10.48	4.67	4.59	0.0459	0.0459	0.105	0.438	0.438	Bentley et al. 2023 (summer 2018-2019), Bentley et al. 2023 (summer 2020), Bentley et al. 2023 (summer 2021), Reinsch et al. 2023 (summer 2022), Bentley et al. 2024 (summer 2023)
CS 2018-2023	England	375	OSSOAVX5	Cropland	mineral	15	4.89	2.2	2.15	0.0215	0.0215	0.049	0.44	0.44	Bentley et al. 2023 (summer 2018-2019), Bentley et al. 2023 (summer 2020), Bentley et al. 2023 (summer 2021), Reinsch et al. 2023 (summer 2022), Bentley et al. 2024 (summer 2023)
CS 2018-2023	England	375	HCFYIXX1	Broadleaved Woodland	mineral	15	8.39	3.51	3.41	0.0341	0.0341	0.084	0.407	0.407	Bentley et al. 2023 (summer 2018-2019), Bentley et al. 2023 (summer 2020), Bentley et al. 2023 (summer 2021), Reinsch et al. 2023 (summer 2022), Bentley et al. 2024 (summer 2023)
CS 2018-2023	England	375	HCFYIXX5	Neutral Grassland	mineral	15	6.49	2.61	2.5	0.025	0.025	0.065	0.385	0.385	Bentley et al. 2023 (summer 2018-2019), Bentley et al. 2023 (summer 2020), Bentley et al. 2023 (summer 2021), Reinsch et al. 2023 (summer 2022), Bentley et al. 2024 (summer 2023)
CS 2018-2023	England	375	HCFYIXX6	Neutral Grassland	mineral	15	5.7	3	2.92	0.0292	0.0292	0.057	0.512	0.512	Bentley et al. 2023 (summer 2018-2019), Bentley et al. 2023 (summer 2020), Bentley et al. 2023 (summer 2021), Reinsch et al. 2023 (summer 2022), Bentley et al. 2024 (summer 2023)
CS 2018-2023	Wales	375	JVNJJNX1	Neutral Grassland	mineral	15	13.3	6.61	6.5	0.065	0.065	0.133	0.489	0.489	Bentley et al. 2023 (summer 2018-2019), Bentley et al. 2023 (summer 2020), Bentley et al. 2023 (summer 2021), Reinsch et al. 2023 (summer 2022), Bentley et al. 2024 (summer 2023)
CS 2018-2023	Wales	375	JVNJJNX2	Bracken	mineral	15	16.89	8.26	8.17	0.0817	0.0817	0.169	0.483	0.483	Bentley et al. 2023 (summer 2018-2019), Bentley et al. 2023 (summer 2020), Bentley et al. 2023 (summer 2021), Reinsch et al. 2023 (summer 2022), Bentley et al. 2024 (summer 2023)
CS 2018-2023	Wales	375	JVNJJNX3	Bracken	mineral	15	12.33	5.18	5.09	0.0509	0.0509	0.123	0.413	0.413	Bentley et al. 2023 (summer 2018-2019), Bentley et al. 2023 (summer 2020), Bentley et al. 2023 (summer 2021), Reinsch et al. 2023 (summer 2022), Bentley et al. 2024 (summer 2023)
CS 2018-2023	Wales	375	JVNJJNX4	Neutral Grassland	mineral	15	9.87	4.69	4.57	0.0457	0.0457	0.099	0.463	0.463	Bentley et al. 2023 (summer 2018-2019), Bentley et al. 2023 (summer 2020), Bentley et al. 2023 (summer 2021), Reinsch et al. 2023 (summer 2022), Bentley et al. 2024 (summer 2023)
CS 2018-2023	Wales	375	ZFKNLQX2	Neutral Grassland	mineral	15	8.09	3.94	3.84	0.0384	0.0384	0.081	0.474	0.474	Bentley et al. 2023 (summer 2018-2019), Bentley et al. 2023 (summer 2020), Bentley et al. 2023 (summer 2021), Reinsch et al. 2023 (summer 2022), Bentley et al. 2024 (summer 2023)
CS 2018-2023	Wales	375	ZFKNLQX3	Improved Grassland	mineral	15	4.58	2.13	2.04	0.0204	0.0204	0.046	0.446	0.446	Bentley et al. 2023 (summer 2018-2019), Bentley et al. 2023 (summer 2020), Bentley et al. 2023 (summer 2021), Reinsch et al. 2023 (summer 2022), Bentley et al. 2024 (summer 2023)
CS 2018-2023	England	375	LVPROIX1	Improved Grassland	mineral	15	6.15	3.17	3.04	0.0304	0.0304	0.062	0.494	0.494	Bentley et al. 2023 (summer 2018-2019), Bentley et al. 2023 (summer 2020), Bentley et al. 2023 (summer 2021), Reinsch et al. 2023 (summer 2022), Bentley et al. 2024 (summer 2023)
CS 2018-2023	England	375	LVPROIX2	Cropland	mineral	15	3.7	1.82	1.7	0.017	0.017	0.037	0.46	0.46	Bentley et al. 2023 (summer 2018-2019), Bentley et al. 2023 (summer 2020), Bentley et al. 2023 (summer 2021), Reinsch et al. 2023 (summer 2022), Bentley et al. 2024 (summer 2023)
CS 2018-2023	England	375	LVPROIX3	Cropland	mineral	15	3.28	1.49	1.38	0.0138	0.0138	0.033	0.421	0.421	Bentley et al. 2023 (summer 2018-2019), Bentley et al. 2023 (summer 2020), Bentley et al. 2023 (summer 2021), Reinsch et al. 2023 (summer 2022), Bentley et al. 2024 (summer 2023)
CS 2018-2023	England	375	LVPROIX4	Coniferous Woodland	mineral	15	4.76	2.4	2.29	0.0229	0.0229	0.048	0.482	0.482	Bentley et al. 2023 (summer 2018-2019), Bentley et al. 2023 (summer 2020), Bentley et al. 2023 (summer 2021), Reinsch et al. 2023 (summer 2022), Bentley et al. 2024 (summer 2023)
CS 2018-2023	England	375	LVPROIX5	Broadleaved Woodland	mineral	15	3.77	1.78	1.67	0.0167	0.0167	0.038	0.443	0.443	Bentley et al. 2023 (summer 2018-2019), Bentley et al. 2023 (summer 2020), Bentley et al. 2023 (summer 2021), Reinsch et al. 2023 (summer 2022), Bentley et al. 2024 (summer 2023)
CS 2018-2023	England	375	NMWCSXX1	Cropland	mineral	15	4.81	2.45	1.56	0.0156	0.0156	0.048	0.324	0.324	Bentley et al. 2023 (summer 2018-2019), Bentley et al. 2023 (summer 2020), Bentley et al. 2023 (summer 2021), Reinsch et al. 2023 (summer 2022), Bentley et al. 2024 (summer 2023)
CS 2018-2023	England	375	NMWCSXX2	Cropland	mineral	15	5.76	2.45	2.38	0.0238	0.0238	0.058	0.414	0.414	Bentley et al. 2023 (summer 2018-2019), Bentley et al. 2023 (summer 2020), Bentley et al. 2023 (summer 2021), Reinsch et al. 2023 (summer 2022), Bentley et al. 2024 (summer 2023)
CS 2018-2023	England	375	NMWCSXX3	Cropland	mineral	15	4.6	2.18	1.91	0.0191	0.0191	0.046	0.415	0.415	Bentley et al. 2023 (summer 2018-2019), Bentley et al. 2023 (summer 2020), Bentley et al. 2023 (summer 2021), Reinsch et al. 2023 (summer 2022), Bentley et al. 2024 (summer 2023)
CS 2018-2023	England	375	FMQFWXX1	Improved Grassland	mineral	15	7.49	3.04	2.94	0.0294	0.0294	0.075	0.392	0.392	Bentley et al. 2023 (summer 2018-2019), Bentley et al. 2023 (summer 2020), Bentley et al. 2023 (summer 2021), Reinsch et al. 2023 (summer 2022), Bentley et al. 2024 (summer 2023)
CS 2018-2023	England	375	FMQFWXX2	Calcareous Grassland	mineral	15	7.28	3.26	3.15	0.0315	0.0315	0.073	0.433	0.433	Bentley et al. 2023 (summer 2018-2019), Bentley et al. 2023 (summer 2020), Bentley et al. 2023 (summer 2021), Reinsch et al. 2023 (summer 2022), Bentley et al. 2024 (summer 2023)
CS 2018-2023	England	375	FMQFWXX3	Calcareous Grassland	mineral	15	8.04	3.79	3.68	0.0368	0.0368	0.08	0.457	0.457	Bentley et al. 2023 (summer 2018-2019), Bentley et al. 2023 (summer 2020), Bentley et al. 2023 (summer 2021), Reinsch et al. 2023 (summer 2022), Bentley et al. 2024 (summer 2023)
CS 2018-2023	England	375	FMQFWXX4	Cropland	mineral	15	6.33	2.41	2.31	0.0231	0.0231	0.063	0.365	0.365	Bentley et al. 2023 (summer 2018-2019), Bentley et al. 2023 (summer 2020), Bentley et al. 2023 (summer 2021), Reinsch et al. 2023 (summer 2022), Bentley et al. 2024 (summer 2023)
CS 2018-2023	England	375	FMQFWXX5	Improved Grassland	mineral	15	7.62	3.38	3.27	0.0327	0.0327	0.076	0.429	0.429	Bentley et al. 2023 (summer 2018-2019), Bentley et al. 2023 (summer 2020), Bentley et al. 2023 (summer 2021), Reinsch et al. 2023 (summer 2022), Bentley et al. 2024 (summer 2023)
CS 2018-2023	England	375	TSVOCKX1	Cropland	mineral	15	2.54	1.29	1.19	0.0119	0.0119	0.025	0.47	0.47	Bentley et al. 2023 (summer 2018-2019), Bentley et al. 2023 (summer 2020), Bentley et al. 2023 (summer 2021), Reinsch et al. 2023 (summer 2022), Bentley et al. 2024 (summer 2023)
CS 2018-2023	England	375	TSVOCKX2	Cropland	mineral	15	2.88	1.55	1.47	0.0147	0.0147	0.029	0.51	0.51	Bentley et al. 2023 (summer 2018-2019), Bentley et al. 2023 (summer 2020), Bentley et al. 2023 (summer 2021), Reinsch et al. 2023 (summer 2022), Bentley et al. 2024 (summer 2023)
CS 2018-2023	England	375	TSVOCKX3	Cropland	mineral	15	3.4	1.51	1.42	0.0142	0.0142	0.034	0.418	0.418	Bentley et al. 2023 (summer 2018-2019), Bentley et al. 2023 (summer 2020), Bentley et al. 2023 (summer 2021), Reinsch et al. 2023 (summer 2022), Bentley et al. 2024 (summer 2023)
CS 2018-2023	England	375	TSVOCKX4	Cropland	mineral	15	3.04	1.51	1.41	0.0141	0.0141	0.03	0.464	0.464	Bentley et al. 2023 (summer 2018-2019), Bentley et al. 2023 (summer 2020), Bentley et al. 2023 (summer 2021), Reinsch et al. 2023 (summer 2022), Bentley et al. 2024 (summer 2023)
CS 2018-2023	England	375	TSVOCKX5	Cropland	mineral	15	3.1	1.57	1.48	0.0148	0.0148	0.031	0.479	0.479	Bentley et al. 2023 (summer 2018-2019), Bentley et al. 2023 (summer 2020), Bentley et al. 2023 (summer 2021), Reinsch et al. 2023 (summer 2022), Bentley et al. 2024 (summer 2023)
CS 2018-2023	England	375	VFFKQDX1	Cropland	mineral	15	7.49	2.93	2.83	0.0283	0.0283	0.075	0.378	0.378	Bentley et al. 2023 (summer 2018-2019), Bentley et al. 2023 (summer 2020), Bentley et al. 2023 (summer 2021), Reinsch et al. 2023 (summer 2022), Bentley et al. 2024 (summer 2023)
CS 2018-2023	England	375	VFFKQDX2	Cropland	mineral	15	4.79	1.89	1.82	0.0182	0.0182	0.048	0.38	0.38	Bentley et al. 2023 (summer 2018-2019), Bentley et al. 2023 (summer 2020), Bentley et al. 2023 (summer 2021), Reinsch et al. 2023 (summer 2022), Bentley et al. 2024 (summer 2023)
CS 2018-2023	England	375	VFFKQDX3	Improved Grassland	mineral	15	12.87	5.75	5.63	0.0563	0.0563	0.129	0.437	0.437	Bentley et al. 2023 (summer 2018-2019), Bentley et al. 2023 (summer 2020), Bentley et al. 2023 (summer 2021), Reinsch et al. 2023 (summer 2022), Bentley et al. 2024 (summer 2023)
CS 2018-2023	England	375	VFFKQDX4	Cropland	mineral	15	6.95	2.63	2.57	0.0257	0.0257	0.07	0.369	0.369	Bentley et al. 2023 (summer 2018-2019), Bentley et al. 2023 (summer 2020), Bentley et al. 2023 (summer 2021), Reinsch et al. 2023 (summer 2022), Bentley et al. 2024 (summer 2023)
CS 2018-2023	England	375	VFFKQDX5	Cropland	mineral	15	6.99	3.07	2.97	0.0297	0.0297	0.07	0.425	0.425	Bentley et al. 2023 (summer 2018-2019), Bentley et al. 2023 (summer 2020), Bentley et al. 2023 (summer 2021), Reinsch et al. 2023 (summer 2022), Bentley et al. 2024 (summer 2023)
CS 2018-2023	Wales	375	FRDJSCX1	Peatland	organic	15	28	15.2	15.06	0.1506	0.1506	0.28	0.538	0.538	Bentley et al. 2023 (summer 2018-2019), Bentley et al. 2023 (summer 2020), Bentley et al. 2023 (summer 2021), Reinsch et al. 2023 (summer 2022), Bentley et al. 2024 (summer 2023)
CS 2018-2023	Wales	375	FRDJSCX3	Peatland	organic	15	48.06	24.2	24.02	0.2402	0.2402	0.481	0.5	0.5	Bentley et al. 2023 (summer 2018-2019), Bentley et al. 2023 (summer 2020), Bentley et al. 2023 (summer 2021), Reinsch et al. 2023 (summer 2022), Bentley et al. 2024 (summer 2023)
CS 2018-2023	Wales	375	FRDJSCX4	Peatland	mineral	15	10.06	4.57	4.46	0.0446	0.0446	0.101	0.443	0.443	Bentley et al. 2023 (summer 2018-2019), Bentley et al. 2023 (summer 2020), Bentley et al. 2023 (summer 2021), Reinsch et al. 2023 (summer 2022), Bentley et al. 2024 (summer 2023)
CS 2018-2023	Wales	375	FRDJSCX5	Peatland	organic	15	53.94	30.2	30.08	0.3008	0.3008	0.539	0.558	0.558	Bentley et al. 2023 (summer 2018-2019), Bentley et al. 2023 (summer 2020), Bentley et al. 2023 (summer 2021), Reinsch et al. 2023 (summer 2022), Bentley et al. 2024 (summer 2023)
CS 2018-2023	Wales	375	FRDJSCX6	Peatland	mineral	15	10.13	5.07	4.95	0.0495	0.0495	0.101	0.489	0.489	Bentley et al. 2023 (summer 2018-2019), Bentley et al. 2023 (summer 2020), Bentley et al. 2023 (summer 2021), Reinsch et al. 2023 (summer 2022), Bentley et al. 2024 (summer 2023)
CS 2018-2023	Wales	375	MSZMWMX1	Coniferous Woodland	organic	15	35.59	18.7	18.6	0.186	0.186	0.356	0.523	0.523	Bentley et al. 2023 (summer 2018-2019), Bentley et al. 2023 (summer 2020), Bentley et al. 2023 (summer 2021), Reinsch et al. 2023 (summer 2022), Bentley et al. 2024 (summer 2023)
CS 2018-2023	Wales	375	MSZMWMX2	Neutral Grassland	mineral	15	14.75	7.27	7.17	0.0717	0.0717	0.148	0.486	0.486	Bentley et al. 2023 (summer 2018-2019), Bentley et al. 2023 (summer 2020), Bentley et al. 2023 (summer 2021), Reinsch et al. 2023 (summer 2022), Bentley et al. 2024 (summer 2023)
CS 2018-2023	Wales	375	MSZMWMX4	Acid Grassland	mineral	15	10.83	4.92	4.83	0.0483	0.0483	0.108	0.446	0.446	Bentley et al. 2023 (summer 2018-2019), Bentley et al. 2023 (summer 2020), Bentley et al. 2023 (summer 2021), Reinsch et al. 2023 (summer 2022), Bentley et al. 2024 (summer 2023)
CS 2018-2023	Wales	375	MSZMWMX5	Peatland	mineral	15	13.79	6.65	6.54	0.0654	0.0654	0.138	0.475	0.475	Bentley et al. 2023 (summer 2018-2019), Bentley et al. 2023 (summer 2020), Bentley et al. 2023 (summer 2021), Reinsch et al. 2023 (summer 2022), Bentley et al. 2024 (summer 2023)
CS 2018-2023	England	375	CHQQXOX3	Peatland	mineral	15	10.05	5.06	4.85	0.0485	0.0485	0.1	0.483	0.483	Bentley et al. 2023 (summer 2018-2019), Bentley et al. 2023 (summer 2020), Bentley et al. 2023 (summer 2021), Reinsch et al. 2023 (summer 2022), Bentley et al. 2024 (summer 2023)
CS 2018-2023	England	375	CHQQXOX4	Improved Grassland	mineral	15	9.46	4.47	4.3	0.043	0.043	0.095	0.454	0.454	Bentley et al. 2023 (summer 2018-2019), Bentley et al. 2023 (summer 2020), Bentley et al. 2023 (summer 2021), Reinsch et al. 2023 (summer 2022), Bentley et al. 2024 (summer 2023)
CS 2018-2023	England	375	CHQQXOX5	Improved Grassland	mineral	15	13.65	6.64	6.46	0.0646	0.0646	0.136	0.473	0.473	Bentley et al. 2023 (summer 2018-2019), Bentley et al. 2023 (summer 2020), Bentley et al. 2023 (summer 2021), Reinsch et al. 2023 (summer 2022), Bentley et al. 2024 (summer 2023)
CS 2018-2023	England	375	KDQIHGX2	Cropland	mineral	15	3.98	1.79	1.71	0.0171	0.0171	0.04	0.431	0.431	Bentley et al. 2023 (summer 2018-2019), Bentley et al. 2023 (summer 2020), Bentley et al. 2023 (summer 2021), Reinsch et al. 2023 (summer 2022), Bentley et al. 2024 (summer 2023)
CS 2018-2023	England	375	KDQIHGX5	Improved Grassland	mineral	15	4.8	2.37	2.28	0.0228	0.0228	0.048	0.475	0.475	Bentley et al. 2023 (summer 2018-2019), Bentley et al. 2023 (summer 2020), Bentley et al. 2023 (summer 2021), Reinsch et al. 2023 (summer 2022), Bentley et al. 2024 (summer 2023)
CS 2018-2023	England	375	ZBTLJGX3	Neutral Grassland	mineral	15	5.56	3.16	3.09	0.0309	0.0309	0.056	0.555	0.555	Bentley et al. 2023 (summer 2018-2019), Bentley et al. 2023 (summer 2020), Bentley et al. 2023 (summer 2021), Reinsch et al. 2023 (summer 2022), Bentley et al. 2024 (summer 2023)
CS 2018-2023	England	375	ZBTLJGX4	Broadleaved Woodland	mineral	15	5.17	3.03	2.96	0.0296	0.0296	0.052	0.572	0.572	Bentley et al. 2023 (summer 2018-2019), Bentley et al. 2023 (summer 2020), Bentley et al. 2023 (summer 2021), Reinsch et al. 2023 (summer 2022), Bentley et al. 2024 (summer 2023)
CS 2018-2023	England	375	ZBTLJGX5	Cropland	mineral	15	4.42	1.92	1.85	0.0185	0.0185	0.044	0.417	0.417	Bentley et al. 2023 (summer 2018-2019), Bentley et al. 2023 (summer 2020), Bentley et al. 2023 (summer 2021), Reinsch et al. 2023 (summer 2022), Bentley et al. 2024 (summer 2023)
CS 2018-2023	England	375	ZNFZXAX1	Heathland	organic	15	40.74	28.7	28.62	0.2862	0.2862	0.407	0.703	0.703	Bentley et al. 2023 (summer 2018-2019), Bentley et al. 2023 (summer 2020), Bentley et al. 2023 (summer 2021), Reinsch et al. 2023 (summer 2022), Bentley et al. 2024 (summer 2023)
CS 2018-2023	England	375	ZNFZXAX2	Heathland	mineral	15	16.02	9.05	8.99	0.0899	0.0899	0.16	0.561	0.561	Bentley et al. 2023 (summer 2018-2019), Bentley et al. 2023 (summer 2020), Bentley et al. 2023 (summer 2021), Reinsch et al. 2023 (summer 2022), Bentley et al. 2024 (summer 2023)
CS 2018-2023	England	375	ZNFZXAX3	Bracken	mineral	15	10.89	5.74	5.65	0.0565	0.0565	0.109	0.519	0.519	Bentley et al. 2023 (summer 2018-2019), Bentley et al. 2023 (summer 2020), Bentley et al. 2023 (summer 2021), Reinsch et al. 2023 (summer 2022), Bentley et al. 2024 (summer 2023)
CS 2018-2023	England	375	ZNFZXAX4	Heathland	organic	15	20.67	12.3	12.23	0.1223	0.1223	0.207	0.592	0.592	Bentley et al. 2023 (summer 2018-2019), Bentley et al. 2023 (summer 2020), Bentley et al. 2023 (summer 2021), Reinsch et al. 2023 (summer 2022), Bentley et al. 2024 (summer 2023)
CS 2018-2023	England	375	ZNFZXAX5	Heathland	organic	15	26.47	15.4	15.33	0.1533	0.1533	0.265	0.579	0.579	Bentley et al. 2023 (summer 2018-2019), Bentley et al. 2023 (summer 2020), Bentley et al. 2023 (summer 2021), Reinsch et al. 2023 (summer 2022), Bentley et al. 2024 (summer 2023)
CS 2018-2023	England	375	VRPIEDX1	Cropland	mineral	15	4.08	2	1.91	0.0191	0.0191	0.041	0.469	0.469	Bentley et al. 2023 (summer 2018-2019), Bentley et al. 2023 (summer 2020), Bentley et al. 2023 (summer 2021), Reinsch et al. 2023 (summer 2022), Bentley et al. 2024 (summer 2023)
CS 2018-2023	England	375	VRPIEDX2	Broadleaved Woodland	mineral	15	11.55	7.86	7.81	0.0781	0.0781	0.116	0.676	0.676	Bentley et al. 2023 (summer 2018-2019), Bentley et al. 2023 (summer 2020), Bentley et al. 2023 (summer 2021), Reinsch et al. 2023 (summer 2022), Bentley et al. 2024 (summer 2023)
CS 2018-2023	England	375	VRPIEDX4	Improved Grassland	mineral	15	11.83	5.95	5.89	0.0589	0.0589	0.118	0.498	0.498	Bentley et al. 2023 (summer 2018-2019), Bentley et al. 2023 (summer 2020), Bentley et al. 2023 (summer 2021), Reinsch et al. 2023 (summer 2022), Bentley et al. 2024 (summer 2023)
CS 2018-2023	England	375	VRPIEDX5	Neutral Grassland	mineral	15	7.99	3.63	3.57	0.0357	0.0357	0.08	0.447	0.447	Bentley et al. 2023 (summer 2018-2019), Bentley et al. 2023 (summer 2020), Bentley et al. 2023 (summer 2021), Reinsch et al. 2023 (summer 2022), Bentley et al. 2024 (summer 2023)
CS 2018-2023	England	375	OKZSIOX1	Cropland	mineral	15	5.77	2.95	2.86	0.0286	0.0286	0.058	0.496	0.496	Bentley et al. 2023 (summer 2018-2019), Bentley et al. 2023 (summer 2020), Bentley et al. 2023 (summer 2021), Reinsch et al. 2023 (summer 2022), Bentley et al. 2024 (summer 2023)
CS 2018-2023	England	375	OKZSIOX2	Improved Grassland	mineral	15	5.94	3.08	2.98	0.0298	0.0298	0.059	0.502	0.502	Bentley et al. 2023 (summer 2018-2019), Bentley et al. 2023 (summer 2020), Bentley et al. 2023 (summer 2021), Reinsch et al. 2023 (summer 2022), Bentley et al. 2024 (summer 2023)
CS 2018-2023	England	375	OKZSIOX4	Improved Grassland	mineral	15	19.65	12.8	12.12	0.1212	0.1212	0.196	0.617	0.617	Bentley et al. 2023 (summer 2018-2019), Bentley et al. 2023 (summer 2020), Bentley et al. 2023 (summer 2021), Reinsch et al. 2023 (summer 2022), Bentley et al. 2024 (summer 2023)
CS 2018-2023	England	375	OKZSIOX5	Improved Grassland	mineral	15	8.08	4.35	4.02	0.0402	0.0402	0.081	0.497	0.497	Bentley et al. 2023 (summer 2018-2019), Bentley et al. 2023 (summer 2020), Bentley et al. 2023 (summer 2021), Reinsch et al. 2023 (summer 2022), Bentley et al. 2024 (summer 2023)
CS 2018-2023	England	375	SSUYPVX2	Cropland	mineral	15	7.33	3.08	2.99	0.0299	0.0299	0.073	0.409	0.409	Bentley et al. 2023 (summer 2018-2019), Bentley et al. 2023 (summer 2020), Bentley et al. 2023 (summer 2021), Reinsch et al. 2023 (summer 2022), Bentley et al. 2024 (summer 2023)
CS 2018-2023	England	375	SSUYPVX3	Cropland	mineral	15	3.97	3.69	1.63	0.0163	0.0163	0.04	0.411	0.411	Bentley et al. 2023 (summer 2018-2019), Bentley et al. 2023 (summer 2020), Bentley et al. 2023 (summer 2021), Reinsch et al. 2023 (summer 2022), Bentley et al. 2024 (summer 2023)
CS 2018-2023	England	375	SSUYPVX5	Cropland	mineral	15	5.86	2.58	2.48	0.0248	0.0248	0.059	0.423	0.423	Bentley et al. 2023 (summer 2018-2019), Bentley et al. 2023 (summer 2020), Bentley et al. 2023 (summer 2021), Reinsch et al. 2023 (summer 2022), Bentley et al. 2024 (summer 2023)
CS 2018-2023	England	375	EBWPRAX1	Cropland	mineral	15	5.5	2.21	2.15	0.0215	0.0215	0.055	0.39	0.39	Bentley et al. 2023 (summer 2018-2019), Bentley et al. 2023 (summer 2020), Bentley et al. 2023 (summer 2021), Reinsch et al. 2023 (summer 2022), Bentley et al. 2024 (summer 2023)
CS 2018-2023	England	375	EBWPRAX3	Cropland	mineral	15	6.04	2.78	2.52	0.0252	0.0252	0.06	0.417	0.417	Bentley et al. 2023 (summer 2018-2019), Bentley et al. 2023 (summer 2020), Bentley et al. 2023 (summer 2021), Reinsch et al. 2023 (summer 2022), Bentley et al. 2024 (summer 2023)
CS 2018-2023	England	375	EBWPRAX4	Cropland	mineral	15	6.97	2.92	2.77	0.0277	0.0277	0.07	0.397	0.397	Bentley et al. 2023 (summer 2018-2019), Bentley et al. 2023 (summer 2020), Bentley et al. 2023 (summer 2021), Reinsch et al. 2023 (summer 2022), Bentley et al. 2024 (summer 2023)
CS 2018-2023	England	375	EBWPRAX5	Cropland	mineral	15	6.79	2.75	2.69	0.0269	0.0269	0.068	0.397	0.397	Bentley et al. 2023 (summer 2018-2019), Bentley et al. 2023 (summer 2020), Bentley et al. 2023 (summer 2021), Reinsch et al. 2023 (summer 2022), Bentley et al. 2024 (summer 2023)
CS 2018-2023	England	375	HMPTVZX1	Cropland	mineral	15	3.69	1.39	1.35	0.0135	0.0135	0.037	0.367	0.367	Bentley et al. 2023 (summer 2018-2019), Bentley et al. 2023 (summer 2020), Bentley et al. 2023 (summer 2021), Reinsch et al. 2023 (summer 2022), Bentley et al. 2024 (summer 2023)
CS 2018-2023	England	375	HMPTVZX5	Cropland	mineral	15	2.17	0.85	0.82	0.0082	0.0082	0.022	0.378	0.378	Bentley et al. 2023 (summer 2018-2019), Bentley et al. 2023 (summer 2020), Bentley et al. 2023 (summer 2021), Reinsch et al. 2023 (summer 2022), Bentley et al. 2024 (summer 2023)
CS 2018-2023	Wales	375	VYDRFGX1	Neutral Grassland	mineral	15	11.65	5.44	5.33	0.0533	0.0533	0.116	0.458	0.458	Bentley et al. 2023 (summer 2018-2019), Bentley et al. 2023 (summer 2020), Bentley et al. 2023 (summer 2021), Reinsch et al. 2023 (summer 2022), Bentley et al. 2024 (summer 2023)
CS 2018-2023	Wales	375	VYDRFGX2	Neutral Grassland	mineral	15	10.16	4.97	4.86	0.0486	0.0486	0.102	0.479	0.479	Bentley et al. 2023 (summer 2018-2019), Bentley et al. 2023 (summer 2020), Bentley et al. 2023 (summer 2021), Reinsch et al. 2023 (summer 2022), Bentley et al. 2024 (summer 2023)
CS 2018-2023	Wales	375	VYDRFGX3	Neutral Grassland	mineral	15	10.16	4.7	4.59	0.0459	0.0459	0.102	0.452	0.452	Bentley et al. 2023 (summer 2018-2019), Bentley et al. 2023 (summer 2020), Bentley et al. 2023 (summer 2021), Reinsch et al. 2023 (summer 2022), Bentley et al. 2024 (summer 2023)
CS 2018-2023	Wales	375	VYDRFGX4	Neutral Grassland	mineral	15	10.68	5.98	5.88	0.0588	0.0588	0.107	0.55	0.55	Bentley et al. 2023 (summer 2018-2019), Bentley et al. 2023 (summer 2020), Bentley et al. 2023 (summer 2021), Reinsch et al. 2023 (summer 2022), Bentley et al. 2024 (summer 2023)
CS 2018-2023	Wales	375	VYDRFGX5	Neutral Grassland	mineral	15	12.83	4.87	4.76	0.0476	0.0476	0.128	0.371	0.371	Bentley et al. 2023 (summer 2018-2019), Bentley et al. 2023 (summer 2020), Bentley et al. 2023 (summer 2021), Reinsch et al. 2023 (summer 2022), Bentley et al. 2024 (summer 2023)
CS 2018-2023	Wales	375	JKTWQPX1	Neutral Grassland	mineral	15	10.05	5.33	5.19	0.0519	0.0519	0.1	0.517	0.517	Bentley et al. 2023 (summer 2018-2019), Bentley et al. 2023 (summer 2020), Bentley et al. 2023 (summer 2021), Reinsch et al. 2023 (summer 2022), Bentley et al. 2024 (summer 2023)
CS 2018-2023	Wales	375	JKTWQPX2	Neutral Grassland	mineral	15	6.94	3.12	3.02	0.0302	0.0302	0.069	0.435	0.435	Bentley et al. 2023 (summer 2018-2019), Bentley et al. 2023 (summer 2020), Bentley et al. 2023 (summer 2021), Reinsch et al. 2023 (summer 2022), Bentley et al. 2024 (summer 2023)
CS 2018-2023	Wales	375	JKTWQPX5	Neutral Grassland	mineral	15	13.01	7.07	6.94	0.0694	0.0694	0.13	0.534	0.534	Bentley et al. 2023 (summer 2018-2019), Bentley et al. 2023 (summer 2020), Bentley et al. 2023 (summer 2021), Reinsch et al. 2023 (summer 2022), Bentley et al. 2024 (summer 2023)
CS 2018-2023	England	375	PSVKQNX2	Broadleaved Woodland	mineral	15	5.06	2.51	2.47	0.0247	0.0247	0.051	0.487	0.487	Bentley et al. 2023 (summer 2018-2019), Bentley et al. 2023 (summer 2020), Bentley et al. 2023 (summer 2021), Reinsch et al. 2023 (summer 2022), Bentley et al. 2024 (summer 2023)
CS 2018-2023	England	375	PSVKQNX3	Improved Grassland	mineral	15	9.07	4.92	4.88	0.0488	0.0488	0.091	0.538	0.538	Bentley et al. 2023 (summer 2018-2019), Bentley et al. 2023 (summer 2020), Bentley et al. 2023 (summer 2021), Reinsch et al. 2023 (summer 2022), Bentley et al. 2024 (summer 2023)
CS 2018-2023	England	375	PSVKQNX4	Neutral Grassland	mineral	15	10.88	5.04	4.95	0.0495	0.0495	0.109	0.455	0.455	Bentley et al. 2023 (summer 2018-2019), Bentley et al. 2023 (summer 2020), Bentley et al. 2023 (summer 2021), Reinsch et al. 2023 (summer 2022), Bentley et al. 2024 (summer 2023)
CS 2018-2023	England	375	IUKPTWX1	Cropland	mineral	15	4.64	2.07	2.03	0.0203	0.0203	0.046	0.438	0.438	Bentley et al. 2023 (summer 2018-2019), Bentley et al. 2023 (summer 2020), Bentley et al. 2023 (summer 2021), Reinsch et al. 2023 (summer 2022), Bentley et al. 2024 (summer 2023)
CS 2018-2023	England	375	IUKPTWX2	Improved Grassland	mineral	15	13.04	5.37	5.24	0.0524	0.0524	0.13	0.402	0.402	Bentley et al. 2023 (summer 2018-2019), Bentley et al. 2023 (summer 2020), Bentley et al. 2023 (summer 2021), Reinsch et al. 2023 (summer 2022), Bentley et al. 2024 (summer 2023)
CS 2018-2023	England	375	IUKPTWX3	Cropland	mineral	15	4.17	1.69	1.64	0.0164	0.0164	0.042	0.394	0.394	Bentley et al. 2023 (summer 2018-2019), Bentley et al. 2023 (summer 2020), Bentley et al. 2023 (summer 2021), Reinsch et al. 2023 (summer 2022), Bentley et al. 2024 (summer 2023)
CS 2018-2023	England	375	ROACVKX1	Cropland	mineral	15	10.38	4.89	4.78	0.0478	0.0478	0.104	0.46	0.46	Bentley et al. 2023 (summer 2018-2019), Bentley et al. 2023 (summer 2020), Bentley et al. 2023 (summer 2021), Reinsch et al. 2023 (summer 2022), Bentley et al. 2024 (summer 2023)
CS 2018-2023	England	375	ROACVKX2	Cropland	mineral	15	12.6	6.25	6.17	0.0617	0.0617	0.126	0.489	0.489	Bentley et al. 2023 (summer 2018-2019), Bentley et al. 2023 (summer 2020), Bentley et al. 2023 (summer 2021), Reinsch et al. 2023 (summer 2022), Bentley et al. 2024 (summer 2023)
CS 2018-2023	England	375	ROACVKX4	Cropland	mineral	15	17.09	7.16	7.03	0.0703	0.0703	0.171	0.411	0.411	Bentley et al. 2023 (summer 2018-2019), Bentley et al. 2023 (summer 2020), Bentley et al. 2023 (summer 2021), Reinsch et al. 2023 (summer 2022), Bentley et al. 2024 (summer 2023)
CS 2018-2023	England	375	ROACVKX5	Improved Grassland	mineral	15	13.77	8.94	8.86	0.0886	0.0886	0.138	0.644	0.644	Bentley et al. 2023 (summer 2018-2019), Bentley et al. 2023 (summer 2020), Bentley et al. 2023 (summer 2021), Reinsch et al. 2023 (summer 2022), Bentley et al. 2024 (summer 2023)
CS 2018-2023	Wales	375	RBWKUYX1	Neutral Grassland	mineral	15	17.47	8.24	8.13	0.0813	0.0813	0.175	0.466	0.466	Bentley et al. 2023 (summer 2018-2019), Bentley et al. 2023 (summer 2020), Bentley et al. 2023 (summer 2021), Reinsch et al. 2023 (summer 2022), Bentley et al. 2024 (summer 2023)
CS 2018-2023	Wales	375	RBWKUYX2	Neutral Grassland	mineral	15	9.15	4.1	4	0.04	0.04	0.092	0.437	0.437	Bentley et al. 2023 (summer 2018-2019), Bentley et al. 2023 (summer 2020), Bentley et al. 2023 (summer 2021), Reinsch et al. 2023 (summer 2022), Bentley et al. 2024 (summer 2023)
CS 2018-2023	Wales	375	RBWKUYX3	Coniferous Woodland	mineral	15	9.9	4.47	4.38	0.0438	0.0438	0.099	0.442	0.442	Bentley et al. 2023 (summer 2018-2019), Bentley et al. 2023 (summer 2020), Bentley et al. 2023 (summer 2021), Reinsch et al. 2023 (summer 2022), Bentley et al. 2024 (summer 2023)
CS 2018-2023	Wales	375	RBWKUYX4	Peatland	mineral	15	12.46	5.96	5.86	0.0586	0.0586	0.125	0.47	0.47	Bentley et al. 2023 (summer 2018-2019), Bentley et al. 2023 (summer 2020), Bentley et al. 2023 (summer 2021), Reinsch et al. 2023 (summer 2022), Bentley et al. 2024 (summer 2023)
CS 2018-2023	Wales	375	RBWKUYX5	Neutral Grassland	mineral	15	9.05	4.41	4.32	0.0432	0.0432	0.09	0.478	0.478	Bentley et al. 2023 (summer 2018-2019), Bentley et al. 2023 (summer 2020), Bentley et al. 2023 (summer 2021), Reinsch et al. 2023 (summer 2022), Bentley et al. 2024 (summer 2023)
CS 2018-2023	England	375	MZKVCBX1	Improved Grassland	mineral	15	5.56	2.86	2.82	0.0282	0.0282	0.056	0.507	0.507	Bentley et al. 2023 (summer 2018-2019), Bentley et al. 2023 (summer 2020), Bentley et al. 2023 (summer 2021), Reinsch et al. 2023 (summer 2022), Bentley et al. 2024 (summer 2023)
CS 2018-2023	England	375	MZKVCBX2	Improved Grassland	mineral	15	6.77	3.15	3.09	0.0309	0.0309	0.068	0.456	0.456	Bentley et al. 2023 (summer 2018-2019), Bentley et al. 2023 (summer 2020), Bentley et al. 2023 (summer 2021), Reinsch et al. 2023 (summer 2022), Bentley et al. 2024 (summer 2023)
CS 2018-2023	England	375	MZKVCBX3	Calcareous Grassland	mineral	15	15.61	13	8.5	0.085	0.085	0.156	0.544	0.544	Bentley et al. 2023 (summer 2018-2019), Bentley et al. 2023 (summer 2020), Bentley et al. 2023 (summer 2021), Reinsch et al. 2023 (summer 2022), Bentley et al. 2024 (summer 2023)
CS 2018-2023	England	375	MZKVCBX4	Improved Grassland	mineral	15	11.43	5.98	5.91	0.0591	0.0591	0.114	0.517	0.517	Bentley et al. 2023 (summer 2018-2019), Bentley et al. 2023 (summer 2020), Bentley et al. 2023 (summer 2021), Reinsch et al. 2023 (summer 2022), Bentley et al. 2024 (summer 2023)
CS 2018-2023	England	375	MZKVCBX5	Broadleaved Woodland	mineral	15	10.33	10	5.75	0.0575	0.0575	0.103	0.556	0.556	Bentley et al. 2023 (summer 2018-2019), Bentley et al. 2023 (summer 2020), Bentley et al. 2023 (summer 2021), Reinsch et al. 2023 (summer 2022), Bentley et al. 2024 (summer 2023)
CS 2018-2023	England	375	GJPXMPX1	Cropland	mineral	15	4.29	2.7	2.36	0.0236	0.0236	0.043	0.551	0.551	Bentley et al. 2023 (summer 2018-2019), Bentley et al. 2023 (summer 2020), Bentley et al. 2023 (summer 2021), Reinsch et al. 2023 (summer 2022), Bentley et al. 2024 (summer 2023)
CS 2018-2023	England	375	GJPXMPX2	Cropland	mineral	15	6.89	3.96	3.66	0.0366	0.0366	0.069	0.531	0.531	Bentley et al. 2023 (summer 2018-2019), Bentley et al. 2023 (summer 2020), Bentley et al. 2023 (summer 2021), Reinsch et al. 2023 (summer 2022), Bentley et al. 2024 (summer 2023)
CS 2018-2023	England	375	GJPXMPX3	Cropland	mineral	15	4.57	2.99	2.62	0.0262	0.0262	0.046	0.572	0.572	Bentley et al. 2023 (summer 2018-2019), Bentley et al. 2023 (summer 2020), Bentley et al. 2023 (summer 2021), Reinsch et al. 2023 (summer 2022), Bentley et al. 2024 (summer 2023)
CS 2018-2023	England	375	GJPXMPX4	Cropland	mineral	15	6.73	4.22	3.72	0.0372	0.0372	0.067	0.552	0.552	Bentley et al. 2023 (summer 2018-2019), Bentley et al. 2023 (summer 2020), Bentley et al. 2023 (summer 2021), Reinsch et al. 2023 (summer 2022), Bentley et al. 2024 (summer 2023)
CS 2018-2023	England	375	ALXYRCX1	Cropland	mineral	15	4.55	1.96	1.9	0.019	0.019	0.046	0.418	0.418	Bentley et al. 2023 (summer 2018-2019), Bentley et al. 2023 (summer 2020), Bentley et al. 2023 (summer 2021), Reinsch et al. 2023 (summer 2022), Bentley et al. 2024 (summer 2023)
CS 2018-2023	England	375	ALXYRCX5	Cropland	mineral	15	4.45	2.25	2.19	0.0219	0.0219	0.044	0.492	0.492	Bentley et al. 2023 (summer 2018-2019), Bentley et al. 2023 (summer 2020), Bentley et al. 2023 (summer 2021), Reinsch et al. 2023 (summer 2022), Bentley et al. 2024 (summer 2023)
CS 2018-2023	England	375	BFRWQYX2	Acid Grassland	mineral	15	3.55	1.94	1.92	0.0192	0.0192	0.035	0.541	0.541	Bentley et al. 2023 (summer 2018-2019), Bentley et al. 2023 (summer 2020), Bentley et al. 2023 (summer 2021), Reinsch et al. 2023 (summer 2022), Bentley et al. 2024 (summer 2023)
CS 2018-2023	England	375	BFRWQYX3	Heathland	mineral	15	6.82	3.62	3.61	0.0361	0.0361	0.068	0.529	0.529	Bentley et al. 2023 (summer 2018-2019), Bentley et al. 2023 (summer 2020), Bentley et al. 2023 (summer 2021), Reinsch et al. 2023 (summer 2022), Bentley et al. 2024 (summer 2023)
CS 2018-2023	England	375	BFRWQYX4	Acid Grassland	mineral	15	2.69	1.71	1.69	0.0169	0.0169	0.027	0.629	0.629	Bentley et al. 2023 (summer 2018-2019), Bentley et al. 2023 (summer 2020), Bentley et al. 2023 (summer 2021), Reinsch et al. 2023 (summer 2022), Bentley et al. 2024 (summer 2023)
CS 2018-2023	England	375	JXGMRGX2	Cropland	mineral	15	5.01	2.36	2.33	0.0233	0.0233	0.05	0.465	0.465	Bentley et al. 2023 (summer 2018-2019), Bentley et al. 2023 (summer 2020), Bentley et al. 2023 (summer 2021), Reinsch et al. 2023 (summer 2022), Bentley et al. 2024 (summer 2023)
CS 2018-2023	England	375	JXGMRGX3	Broadleaved Woodland	mineral	15	5.48	2.36	2.32	0.0232	0.0232	0.055	0.424	0.424	Bentley et al. 2023 (summer 2018-2019), Bentley et al. 2023 (summer 2020), Bentley et al. 2023 (summer 2021), Reinsch et al. 2023 (summer 2022), Bentley et al. 2024 (summer 2023)
CS 2018-2023	Wales	375	BIQGKGX1	Acid Grassland	organic	15	48.39	26.1	26	0.26	0.26	0.484	0.537	0.537	Bentley et al. 2023 (summer 2018-2019), Bentley et al. 2023 (summer 2020), Bentley et al. 2023 (summer 2021), Reinsch et al. 2023 (summer 2022), Bentley et al. 2024 (summer 2023)
CS 2018-2023	Wales	375	BIQGKGX3	Acid Grassland	organic	15	25.48	11.8	11.64	0.1164	0.1164	0.255	0.457	0.457	Bentley et al. 2023 (summer 2018-2019), Bentley et al. 2023 (summer 2020), Bentley et al. 2023 (summer 2021), Reinsch et al. 2023 (summer 2022), Bentley et al. 2024 (summer 2023)
CS 2018-2023	England	375	ZTXKYJX2	Improved Grassland	mineral	15	7.04	3.57	3.5	0.035	0.035	0.07	0.497	0.497	Bentley et al. 2023 (summer 2018-2019), Bentley et al. 2023 (summer 2020), Bentley et al. 2023 (summer 2021), Reinsch et al. 2023 (summer 2022), Bentley et al. 2024 (summer 2023)
CS 2018-2023	England	375	ZTXKYJX3	Cropland	mineral	15	2.93	2.4	1.7	0.017	0.017	0.029	0.581	0.581	Bentley et al. 2023 (summer 2018-2019), Bentley et al. 2023 (summer 2020), Bentley et al. 2023 (summer 2021), Reinsch et al. 2023 (summer 2022), Bentley et al. 2024 (summer 2023)
CS 2018-2023	England	375	ZTXKYJX4	Cropland	mineral	15	2.97	1.94	1.77	0.0177	0.0177	0.03	0.595	0.595	Bentley et al. 2023 (summer 2018-2019), Bentley et al. 2023 (summer 2020), Bentley et al. 2023 (summer 2021), Reinsch et al. 2023 (summer 2022), Bentley et al. 2024 (summer 2023)
CS 2018-2023	England	375	ZTXKYJX5	Cropland	mineral	15	2.96	1.53	1.48	0.0148	0.0148	0.03	0.499	0.499	Bentley et al. 2023 (summer 2018-2019), Bentley et al. 2023 (summer 2020), Bentley et al. 2023 (summer 2021), Reinsch et al. 2023 (summer 2022), Bentley et al. 2024 (summer 2023)
CS 2018-2023	England	375	BIHYSLX1	Cropland	mineral	15	1.85	0.96	0.93	0.0093	0.0093	0.018	0.504	0.504	Bentley et al. 2023 (summer 2018-2019), Bentley et al. 2023 (summer 2020), Bentley et al. 2023 (summer 2021), Reinsch et al. 2023 (summer 2022), Bentley et al. 2024 (summer 2023)
CS 2018-2023	England	375	BIHYSLX2	Cropland	mineral	15	2.8	1.24	1.21	0.0121	0.0121	0.028	0.433	0.433	Bentley et al. 2023 (summer 2018-2019), Bentley et al. 2023 (summer 2020), Bentley et al. 2023 (summer 2021), Reinsch et al. 2023 (summer 2022), Bentley et al. 2024 (summer 2023)
CS 2018-2023	England	375	BIHYSLX3	Cropland	mineral	15	2.6	1.1	0.86	0.0086	0.0086	0.026	0.331	0.331	Bentley et al. 2023 (summer 2018-2019), Bentley et al. 2023 (summer 2020), Bentley et al. 2023 (summer 2021), Reinsch et al. 2023 (summer 2022), Bentley et al. 2024 (summer 2023)
CS 2018-2023	England	375	BIHYSLX4	Cropland	mineral	15	4.27	1.66	1.62	0.0162	0.0162	0.043	0.38	0.38	Bentley et al. 2023 (summer 2018-2019), Bentley et al. 2023 (summer 2020), Bentley et al. 2023 (summer 2021), Reinsch et al. 2023 (summer 2022), Bentley et al. 2024 (summer 2023)
CS 2018-2023	England	375	BIHYSLX5	Cropland	mineral	15	3.69	1.46	1.43	0.0143	0.0143	0.037	0.386	0.386	Bentley et al. 2023 (summer 2018-2019), Bentley et al. 2023 (summer 2020), Bentley et al. 2023 (summer 2021), Reinsch et al. 2023 (summer 2022), Bentley et al. 2024 (summer 2023)
CS 2018-2023	England	375	OADEXOX1	Cropland	mineral	15	6.16	4.23	2.1	0.021	0.021	0.062	0.341	0.341	Bentley et al. 2023 (summer 2018-2019), Bentley et al. 2023 (summer 2020), Bentley et al. 2023 (summer 2021), Reinsch et al. 2023 (summer 2022), Bentley et al. 2024 (summer 2023)
CS 2018-2023	England	375	OADEXOX2	Cropland	mineral	15	3.24	1.48	1.43	0.0143	0.0143	0.032	0.441	0.441	Bentley et al. 2023 (summer 2018-2019), Bentley et al. 2023 (summer 2020), Bentley et al. 2023 (summer 2021), Reinsch et al. 2023 (summer 2022), Bentley et al. 2024 (summer 2023)
CS 2018-2023	England	375	OADEXOX4	Cropland	mineral	15	4.48	3.51	1.79	0.0179	0.0179	0.045	0.399	0.399	Bentley et al. 2023 (summer 2018-2019), Bentley et al. 2023 (summer 2020), Bentley et al. 2023 (summer 2021), Reinsch et al. 2023 (summer 2022), Bentley et al. 2024 (summer 2023)
CS 2018-2023	England	375	UHWAMEX1	Cropland	mineral	15	5.91	2.98	2.88	0.0288	0.0288	0.059	0.488	0.488	Bentley et al. 2023 (summer 2018-2019), Bentley et al. 2023 (summer 2020), Bentley et al. 2023 (summer 2021), Reinsch et al. 2023 (summer 2022), Bentley et al. 2024 (summer 2023)
CS 2018-2023	England	375	UHWAMEX2	Cropland	mineral	15	6.34	2.55	2.45	0.0245	0.0245	0.063	0.387	0.387	Bentley et al. 2023 (summer 2018-2019), Bentley et al. 2023 (summer 2020), Bentley et al. 2023 (summer 2021), Reinsch et al. 2023 (summer 2022), Bentley et al. 2024 (summer 2023)
CS 2018-2023	England	375	UHWAMEX3	Improved Grassland	mineral	15	8.1	3.89	3.81	0.0381	0.0381	0.081	0.47	0.47	Bentley et al. 2023 (summer 2018-2019), Bentley et al. 2023 (summer 2020), Bentley et al. 2023 (summer 2021), Reinsch et al. 2023 (summer 2022), Bentley et al. 2024 (summer 2023)
CS 2018-2023	England	375	UHWAMEX5	Cropland	mineral	15	4.38	1.85	1.75	0.0175	0.0175	0.044	0.399	0.399	Bentley et al. 2023 (summer 2018-2019), Bentley et al. 2023 (summer 2020), Bentley et al. 2023 (summer 2021), Reinsch et al. 2023 (summer 2022), Bentley et al. 2024 (summer 2023)
CS 2018-2023	England	375	UHWAMEX6	Cropland	mineral	15	3.68	1.61	1.5	0.015	0.015	0.037	0.407	0.407	Bentley et al. 2023 (summer 2018-2019), Bentley et al. 2023 (summer 2020), Bentley et al. 2023 (summer 2021), Reinsch et al. 2023 (summer 2022), Bentley et al. 2024 (summer 2023)
CS 2018-2023	England	375	DTXAJYX2	Cropland	mineral	15	9.05	4.33	4.24	0.0424	0.0424	0.09	0.469	0.469	Bentley et al. 2023 (summer 2018-2019), Bentley et al. 2023 (summer 2020), Bentley et al. 2023 (summer 2021), Reinsch et al. 2023 (summer 2022), Bentley et al. 2024 (summer 2023)
CS 2018-2023	England	375	HVNJKYX2	Improved Grassland	mineral	15	8.02	4.38	4.32	0.0432	0.0432	0.08	0.538	0.538	Bentley et al. 2023 (summer 2018-2019), Bentley et al. 2023 (summer 2020), Bentley et al. 2023 (summer 2021), Reinsch et al. 2023 (summer 2022), Bentley et al. 2024 (summer 2023)
CS 2018-2023	England	375	WIVLROX2	Broadleaved Woodland	mineral	15	7.14	4.29	4.26	0.0426	0.0426	0.071	0.596	0.596	Bentley et al. 2023 (summer 2018-2019), Bentley et al. 2023 (summer 2020), Bentley et al. 2023 (summer 2021), Reinsch et al. 2023 (summer 2022), Bentley et al. 2024 (summer 2023)
CS 2018-2023	England	375	WIVLROX4	Cropland	mineral	15	3.28	2.22	2.19	0.0219	0.0219	0.033	0.667	0.667	Bentley et al. 2023 (summer 2018-2019), Bentley et al. 2023 (summer 2020), Bentley et al. 2023 (summer 2021), Reinsch et al. 2023 (summer 2022), Bentley et al. 2024 (summer 2023)
CS 2018-2023	England	375	WIVLROX5	Improved Grassland	mineral	15	9.39	6.05	5.67	0.0567	0.0567	0.094	0.604	0.604	Bentley et al. 2023 (summer 2018-2019), Bentley et al. 2023 (summer 2020), Bentley et al. 2023 (summer 2021), Reinsch et al. 2023 (summer 2022), Bentley et al. 2024 (summer 2023)
CS 2018-2023	England	375	JDKZQAX3	Cropland	mineral	15	3.74	3.63	2.34	0.0234	0.0234	0.037	0.627	0.627	Bentley et al. 2023 (summer 2018-2019), Bentley et al. 2023 (summer 2020), Bentley et al. 2023 (summer 2021), Reinsch et al. 2023 (summer 2022), Bentley et al. 2024 (summer 2023)
CS 2018-2023	England	375	JDKZQAX4	Improved Grassland	mineral	15	7.1	4.23	3.8	0.038	0.038	0.071	0.535	0.535	Bentley et al. 2023 (summer 2018-2019), Bentley et al. 2023 (summer 2020), Bentley et al. 2023 (summer 2021), Reinsch et al. 2023 (summer 2022), Bentley et al. 2024 (summer 2023)
CS 2018-2023	England	375	JDKZQAX5	Cropland	mineral	15	3.09	1.69	1.54	0.0154	0.0154	0.031	0.5	0.5	Bentley et al. 2023 (summer 2018-2019), Bentley et al. 2023 (summer 2020), Bentley et al. 2023 (summer 2021), Reinsch et al. 2023 (summer 2022), Bentley et al. 2024 (summer 2023)
CS 2018-2023	England	375	VOWCHOX1	Cropland	mineral	15	2.95	1.39	1.35	0.0135	0.0135	0.029	0.458	0.458	Bentley et al. 2023 (summer 2018-2019), Bentley et al. 2023 (summer 2020), Bentley et al. 2023 (summer 2021), Reinsch et al. 2023 (summer 2022), Bentley et al. 2024 (summer 2023)
CS 2018-2023	England	375	VOWCHOX2	Cropland	mineral	15	2.95	1.39	1.37	0.0137	0.0137	0.029	0.463	0.463	Bentley et al. 2023 (summer 2018-2019), Bentley et al. 2023 (summer 2020), Bentley et al. 2023 (summer 2021), Reinsch et al. 2023 (summer 2022), Bentley et al. 2024 (summer 2023)
CS 2018-2023	England	375	VOWCHOX3	Cropland	mineral	15	4.18	2.59	2.14	0.0214	0.0214	0.042	0.512	0.512	Bentley et al. 2023 (summer 2018-2019), Bentley et al. 2023 (summer 2020), Bentley et al. 2023 (summer 2021), Reinsch et al. 2023 (summer 2022), Bentley et al. 2024 (summer 2023)
CS 2018-2023	England	375	VOWCHOX4	Cropland	mineral	15	4.14	1.84	1.8	0.018	0.018	0.041	0.436	0.436	Bentley et al. 2023 (summer 2018-2019), Bentley et al. 2023 (summer 2020), Bentley et al. 2023 (summer 2021), Reinsch et al. 2023 (summer 2022), Bentley et al. 2024 (summer 2023)
CS 2018-2023	England	375	VOWCHOX5	Cropland	mineral	15	2.78	1.29	1.25	0.0125	0.0125	0.028	0.449	0.449	Bentley et al. 2023 (summer 2018-2019), Bentley et al. 2023 (summer 2020), Bentley et al. 2023 (summer 2021), Reinsch et al. 2023 (summer 2022), Bentley et al. 2024 (summer 2023)
CS 2018-2023	England	375	VIPXTVX2	Cropland	mineral	15	6.1	3.89	3	0.03	0.03	0.061	0.492	0.492	Bentley et al. 2023 (summer 2018-2019), Bentley et al. 2023 (summer 2020), Bentley et al. 2023 (summer 2021), Reinsch et al. 2023 (summer 2022), Bentley et al. 2024 (summer 2023)
CS 2018-2023	England	375	VIPXTVX3	Cropland	mineral	15	3.82	2.76	1.72	0.0172	0.0172	0.038	0.451	0.451	Bentley et al. 2023 (summer 2018-2019), Bentley et al. 2023 (summer 2020), Bentley et al. 2023 (summer 2021), Reinsch et al. 2023 (summer 2022), Bentley et al. 2024 (summer 2023)
CS 2018-2023	England	375	VIPXTVX4	Cropland	mineral	15	5.37	3.38	2.21	0.0221	0.0221	0.054	0.411	0.411	Bentley et al. 2023 (summer 2018-2019), Bentley et al. 2023 (summer 2020), Bentley et al. 2023 (summer 2021), Reinsch et al. 2023 (summer 2022), Bentley et al. 2024 (summer 2023)
CS 2018-2023	England	375	VIPXTVX5	Cropland	mineral	15	4.68	2.29	2.02	0.0202	0.0202	0.047	0.432	0.432	Bentley et al. 2023 (summer 2018-2019), Bentley et al. 2023 (summer 2020), Bentley et al. 2023 (summer 2021), Reinsch et al. 2023 (summer 2022), Bentley et al. 2024 (summer 2023)
CS 2018-2023	England	375	YTLYLEX1	Improved Grassland	mineral	15	6.84	3.16	3.1	0.031	0.031	0.068	0.453	0.453	Bentley et al. 2023 (summer 2018-2019), Bentley et al. 2023 (summer 2020), Bentley et al. 2023 (summer 2021), Reinsch et al. 2023 (summer 2022), Bentley et al. 2024 (summer 2023)
CS 2018-2023	England	375	YTLYLEX2	Improved Grassland	mineral	15	7.23	3.42	3.31	0.0331	0.0331	0.072	0.458	0.458	Bentley et al. 2023 (summer 2018-2019), Bentley et al. 2023 (summer 2020), Bentley et al. 2023 (summer 2021), Reinsch et al. 2023 (summer 2022), Bentley et al. 2024 (summer 2023)
CS 2018-2023	England	375	YTLYLEX3	Cropland	mineral	15	4.52	2.27	2.21	0.0221	0.0221	0.045	0.489	0.489	Bentley et al. 2023 (summer 2018-2019), Bentley et al. 2023 (summer 2020), Bentley et al. 2023 (summer 2021), Reinsch et al. 2023 (summer 2022), Bentley et al. 2024 (summer 2023)
CS 2018-2023	England	375	YTLYLEX4	Cropland	mineral	15	5.05	2.75	2.69	0.0269	0.0269	0.051	0.532	0.532	Bentley et al. 2023 (summer 2018-2019), Bentley et al. 2023 (summer 2020), Bentley et al. 2023 (summer 2021), Reinsch et al. 2023 (summer 2022), Bentley et al. 2024 (summer 2023)
CS 2018-2023	England	375	YTLYLEX5	Improved Grassland	mineral	15	6.37	3.17	3.08	0.0308	0.0308	0.064	0.483	0.483	Bentley et al. 2023 (summer 2018-2019), Bentley et al. 2023 (summer 2020), Bentley et al. 2023 (summer 2021), Reinsch et al. 2023 (summer 2022), Bentley et al. 2024 (summer 2023)
CS 2018-2023	England	375	JQKGALX1	Cropland	mineral	15	3.03	1.45	1.22	0.0122	0.0122	0.03	0.402	0.402	Bentley et al. 2023 (summer 2018-2019), Bentley et al. 2023 (summer 2020), Bentley et al. 2023 (summer 2021), Reinsch et al. 2023 (summer 2022), Bentley et al. 2024 (summer 2023)
CS 2018-2023	England	375	JQKGALX2	Cropland	mineral	15	3.33	1.84	1.53	0.0153	0.0153	0.033	0.459	0.459	Bentley et al. 2023 (summer 2018-2019), Bentley et al. 2023 (summer 2020), Bentley et al. 2023 (summer 2021), Reinsch et al. 2023 (summer 2022), Bentley et al. 2024 (summer 2023)
CS 2018-2023	England	375	JQKGALX3	Broadleaved Woodland	mineral	15	5.83	2.86	2.82	0.0282	0.0282	0.058	0.485	0.485	Bentley et al. 2023 (summer 2018-2019), Bentley et al. 2023 (summer 2020), Bentley et al. 2023 (summer 2021), Reinsch et al. 2023 (summer 2022), Bentley et al. 2024 (summer 2023)
CS 2018-2023	England	375	JQKGALX5	Cropland	mineral	15	2.78	1.51	1.24	0.0124	0.0124	0.028	0.444	0.444	Bentley et al. 2023 (summer 2018-2019), Bentley et al. 2023 (summer 2020), Bentley et al. 2023 (summer 2021), Reinsch et al. 2023 (summer 2022), Bentley et al. 2024 (summer 2023)
CS 2018-2023	England	375	HGBYWJX1	Cropland	mineral	15	5.2	2.49	2.42	0.0242	0.0242	0.052	0.465	0.465	Bentley et al. 2023 (summer 2018-2019), Bentley et al. 2023 (summer 2020), Bentley et al. 2023 (summer 2021), Reinsch et al. 2023 (summer 2022), Bentley et al. 2024 (summer 2023)
CS 2018-2023	England	375	HGBYWJX2	Cropland	mineral	15	4.19	2.02	1.95	0.0195	0.0195	0.042	0.464	0.464	Bentley et al. 2023 (summer 2018-2019), Bentley et al. 2023 (summer 2020), Bentley et al. 2023 (summer 2021), Reinsch et al. 2023 (summer 2022), Bentley et al. 2024 (summer 2023)
CS 2018-2023	England	375	HGBYWJX4	Cropland	mineral	15	5.24	2.61	2.52	0.0252	0.0252	0.052	0.481	0.481	Bentley et al. 2023 (summer 2018-2019), Bentley et al. 2023 (summer 2020), Bentley et al. 2023 (summer 2021), Reinsch et al. 2023 (summer 2022), Bentley et al. 2024 (summer 2023)
CS 2018-2023	England	375	HGBYWJX5	Cropland	mineral	15	4.07	2	1.93	0.0193	0.0193	0.041	0.475	0.475	Bentley et al. 2023 (summer 2018-2019), Bentley et al. 2023 (summer 2020), Bentley et al. 2023 (summer 2021), Reinsch et al. 2023 (summer 2022), Bentley et al. 2024 (summer 2023)
CS 2018-2023	England	375	HGBYWJX6	Cropland	mineral	15	4.18	1.99	1.92	0.0192	0.0192	0.042	0.46	0.46	Bentley et al. 2023 (summer 2018-2019), Bentley et al. 2023 (summer 2020), Bentley et al. 2023 (summer 2021), Reinsch et al. 2023 (summer 2022), Bentley et al. 2024 (summer 2023)
CS 2018-2023	England	375	RZPWIOX1	Neutral Grassland	mineral	15	8.17	3.46	3.37	0.0337	0.0337	0.082	0.413	0.413	Bentley et al. 2023 (summer 2018-2019), Bentley et al. 2023 (summer 2020), Bentley et al. 2023 (summer 2021), Reinsch et al. 2023 (summer 2022), Bentley et al. 2024 (summer 2023)
CS 2018-2023	England	375	RZPWIOX2	Neutral Grassland	mineral	15	7.88	3.81	3.73	0.0373	0.0373	0.079	0.474	0.474	Bentley et al. 2023 (summer 2018-2019), Bentley et al. 2023 (summer 2020), Bentley et al. 2023 (summer 2021), Reinsch et al. 2023 (summer 2022), Bentley et al. 2024 (summer 2023)
CS 2018-2023	England	375	QERSLSX1	Cropland	mineral	15	3.92	3.15	1.92	0.0192	0.0192	0.039	0.49	0.49	Bentley et al. 2023 (summer 2018-2019), Bentley et al. 2023 (summer 2020), Bentley et al. 2023 (summer 2021), Reinsch et al. 2023 (summer 2022), Bentley et al. 2024 (summer 2023)
CS 2018-2023	England	375	QERSLSX2	Improved Grassland	mineral	15	6.11	3.38	3.33	0.0333	0.0333	0.061	0.544	0.544	Bentley et al. 2023 (summer 2018-2019), Bentley et al. 2023 (summer 2020), Bentley et al. 2023 (summer 2021), Reinsch et al. 2023 (summer 2022), Bentley et al. 2024 (summer 2023)
CS 2018-2023	England	375	QERSLSX4	Broadleaved Woodland	mineral	15	16.63	9.31	9.25	0.0925	0.0925	0.166	0.556	0.556	Bentley et al. 2023 (summer 2018-2019), Bentley et al. 2023 (summer 2020), Bentley et al. 2023 (summer 2021), Reinsch et al. 2023 (summer 2022), Bentley et al. 2024 (summer 2023)
CS 2018-2023	England	375	IDAVFQX1	Cropland	mineral	15	3.99	1.83	1.78	0.0178	0.0178	0.04	0.446	0.446	Bentley et al. 2023 (summer 2018-2019), Bentley et al. 2023 (summer 2020), Bentley et al. 2023 (summer 2021), Reinsch et al. 2023 (summer 2022), Bentley et al. 2024 (summer 2023)
CS 2018-2023	England	375	IDAVFQX2	Cropland	mineral	15	3.42	1.45	1.4	0.014	0.014	0.034	0.409	0.409	Bentley et al. 2023 (summer 2018-2019), Bentley et al. 2023 (summer 2020), Bentley et al. 2023 (summer 2021), Reinsch et al. 2023 (summer 2022), Bentley et al. 2024 (summer 2023)
CS 2018-2023	England	375	IDAVFQX3	Cropland	mineral	15	3.95	1.83	1.73	0.0173	0.0173	0.04	0.437	0.437	Bentley et al. 2023 (summer 2018-2019), Bentley et al. 2023 (summer 2020), Bentley et al. 2023 (summer 2021), Reinsch et al. 2023 (summer 2022), Bentley et al. 2024 (summer 2023)
CS 2018-2023	England	375	IDAVFQX4	Cropland	mineral	15	6.53	3.39	3.29	0.0329	0.0329	0.065	0.504	0.504	Bentley et al. 2023 (summer 2018-2019), Bentley et al. 2023 (summer 2020), Bentley et al. 2023 (summer 2021), Reinsch et al. 2023 (summer 2022), Bentley et al. 2024 (summer 2023)
CS 2018-2023	England	375	IDAVFQX5	Cropland	mineral	15	3.69	1.9	1.85	0.0185	0.0185	0.037	0.502	0.502	Bentley et al. 2023 (summer 2018-2019), Bentley et al. 2023 (summer 2020), Bentley et al. 2023 (summer 2021), Reinsch et al. 2023 (summer 2022), Bentley et al. 2024 (summer 2023)
CS 2018-2023	England	375	NJXLXXX1	Improved Grassland	mineral	15	7.06	3.68	3.62	0.0362	0.0362	0.071	0.513	0.513	Bentley et al. 2023 (summer 2018-2019), Bentley et al. 2023 (summer 2020), Bentley et al. 2023 (summer 2021), Reinsch et al. 2023 (summer 2022), Bentley et al. 2024 (summer 2023)
CS 2018-2023	England	375	NJXLXXX3	Cropland	mineral	15	4.17	1.86	1.81	0.0181	0.0181	0.042	0.434	0.434	Bentley et al. 2023 (summer 2018-2019), Bentley et al. 2023 (summer 2020), Bentley et al. 2023 (summer 2021), Reinsch et al. 2023 (summer 2022), Bentley et al. 2024 (summer 2023)
CS 2018-2023	England	375	NJXLXXX4	Cropland	mineral	15	2.95	1.36	1.32	0.0132	0.0132	0.029	0.448	0.448	Bentley et al. 2023 (summer 2018-2019), Bentley et al. 2023 (summer 2020), Bentley et al. 2023 (summer 2021), Reinsch et al. 2023 (summer 2022), Bentley et al. 2024 (summer 2023)
CS 2018-2023	England	375	NJXLXXX5	Cropland	mineral	15	2.99	1.47	1.42	0.0142	0.0142	0.03	0.475	0.475	Bentley et al. 2023 (summer 2018-2019), Bentley et al. 2023 (summer 2020), Bentley et al. 2023 (summer 2021), Reinsch et al. 2023 (summer 2022), Bentley et al. 2024 (summer 2023)
CS 2018-2023	England	375	MZHVIHX3	Cropland	mineral	15	4.51	2.75	2.47	0.0247	0.0247	0.045	0.547	0.547	Bentley et al. 2023 (summer 2018-2019), Bentley et al. 2023 (summer 2020), Bentley et al. 2023 (summer 2021), Reinsch et al. 2023 (summer 2022), Bentley et al. 2024 (summer 2023)
CS 2018-2023	England	375	MZHVIHX5	Cropland	mineral	15	6.06	4.72	3.56	0.0356	0.0356	0.061	0.587	0.587	Bentley et al. 2023 (summer 2018-2019), Bentley et al. 2023 (summer 2020), Bentley et al. 2023 (summer 2021), Reinsch et al. 2023 (summer 2022), Bentley et al. 2024 (summer 2023)
CS 2018-2023	England	375	MZHVIHX6	Cropland	mineral	15	4.92	3.82	2.9	0.029	0.029	0.049	0.59	0.59	Bentley et al. 2023 (summer 2018-2019), Bentley et al. 2023 (summer 2020), Bentley et al. 2023 (summer 2021), Reinsch et al. 2023 (summer 2022), Bentley et al. 2024 (summer 2023)
CS 2018-2023	England	375	CKQTZQX1	Improved Grassland	mineral	15	6.43	3.55	3.49	0.0349	0.0349	0.064	0.543	0.543	Bentley et al. 2023 (summer 2018-2019), Bentley et al. 2023 (summer 2020), Bentley et al. 2023 (summer 2021), Reinsch et al. 2023 (summer 2022), Bentley et al. 2024 (summer 2023)
CS 2018-2023	England	375	CKQTZQX2	Improved Grassland	mineral	15	7.1	3.47	3.4	0.034	0.034	0.071	0.478	0.478	Bentley et al. 2023 (summer 2018-2019), Bentley et al. 2023 (summer 2020), Bentley et al. 2023 (summer 2021), Reinsch et al. 2023 (summer 2022), Bentley et al. 2024 (summer 2023)
CS 2018-2023	England	375	CKQTZQX3	Improved Grassland	mineral	15	8.97	4.51	4.43	0.0443	0.0443	0.09	0.494	0.494	Bentley et al. 2023 (summer 2018-2019), Bentley et al. 2023 (summer 2020), Bentley et al. 2023 (summer 2021), Reinsch et al. 2023 (summer 2022), Bentley et al. 2024 (summer 2023)
CS 2018-2023	England	375	CKQTZQX4	Improved Grassland	mineral	15	7.82	3.67	3.58	0.0358	0.0358	0.078	0.458	0.458	Bentley et al. 2023 (summer 2018-2019), Bentley et al. 2023 (summer 2020), Bentley et al. 2023 (summer 2021), Reinsch et al. 2023 (summer 2022), Bentley et al. 2024 (summer 2023)
CS 2018-2023	England	375	GTSBAQX4	Neutral Grassland	organic	15	23.13	12.3	12.12	0.1212	0.1212	0.231	0.524	0.524	Bentley et al. 2023 (summer 2018-2019), Bentley et al. 2023 (summer 2020), Bentley et al. 2023 (summer 2021), Reinsch et al. 2023 (summer 2022), Bentley et al. 2024 (summer 2023)
CS 2018-2023	England	375	GTSBAQX5	Broadleaved Woodland	organic	15	46.33	31.7	31.61	0.3161	0.3161	0.463	0.682	0.682	Bentley et al. 2023 (summer 2018-2019), Bentley et al. 2023 (summer 2020), Bentley et al. 2023 (summer 2021), Reinsch et al. 2023 (summer 2022), Bentley et al. 2024 (summer 2023)
CS 2018-2023	England	375	EIKMDFX1	Improved Grassland	mineral	15	6.59	3.1	3.05	0.0305	0.0305	0.066	0.463	0.463	Bentley et al. 2023 (summer 2018-2019), Bentley et al. 2023 (summer 2020), Bentley et al. 2023 (summer 2021), Reinsch et al. 2023 (summer 2022), Bentley et al. 2024 (summer 2023)
CS 2018-2023	England	375	EIKMDFX2	Coniferous Woodland	organic	15	81.26	38.2	38.17	0.3817	0.3817	0.813	0.47	0.47	Bentley et al. 2023 (summer 2018-2019), Bentley et al. 2023 (summer 2020), Bentley et al. 2023 (summer 2021), Reinsch et al. 2023 (summer 2022), Bentley et al. 2024 (summer 2023)
CS 2018-2023	England	375	EIKMDFX3	Improved Grassland	mineral	15	6.11	3.69	3.65	0.0365	0.0365	0.061	0.597	0.597	Bentley et al. 2023 (summer 2018-2019), Bentley et al. 2023 (summer 2020), Bentley et al. 2023 (summer 2021), Reinsch et al. 2023 (summer 2022), Bentley et al. 2024 (summer 2023)
CS 2018-2023	England	375	EIKMDFX4	Coniferous Woodland	mineral	15	12.72	8.02	7.99	0.0799	0.0799	0.127	0.628	0.628	Bentley et al. 2023 (summer 2018-2019), Bentley et al. 2023 (summer 2020), Bentley et al. 2023 (summer 2021), Reinsch et al. 2023 (summer 2022), Bentley et al. 2024 (summer 2023)
CS 2018-2023	England	375	EIKMDFX5	Coniferous Woodland	organic	15	25.32	13.5	13.45	0.1345	0.1345	0.253	0.531	0.531	Bentley et al. 2023 (summer 2018-2019), Bentley et al. 2023 (summer 2020), Bentley et al. 2023 (summer 2021), Reinsch et al. 2023 (summer 2022), Bentley et al. 2024 (summer 2023)
CS 2018-2023	England	375	NFQGQHX1	Coniferous Woodland	organic	15	61.15	39	38.93	0.3893	0.3893	0.612	0.637	0.637	Bentley et al. 2023 (summer 2018-2019), Bentley et al. 2023 (summer 2020), Bentley et al. 2023 (summer 2021), Reinsch et al. 2023 (summer 2022), Bentley et al. 2024 (summer 2023)
CS 2018-2023	England	375	NFQGQHX2	Coniferous Woodland	mineral	15	14.23	11.2	11.17	0.1117	0.1117	0.142	0.785	0.785	Bentley et al. 2023 (summer 2018-2019), Bentley et al. 2023 (summer 2020), Bentley et al. 2023 (summer 2021), Reinsch et al. 2023 (summer 2022), Bentley et al. 2024 (summer 2023)
CS 2018-2023	England	375	NFQGQHX3	Peatland	organic	15	23.12	11.8	11.7	0.117	0.117	0.231	0.506	0.506	Bentley et al. 2023 (summer 2018-2019), Bentley et al. 2023 (summer 2020), Bentley et al. 2023 (summer 2021), Reinsch et al. 2023 (summer 2022), Bentley et al. 2024 (summer 2023)
CS 2018-2023	England	375	NFQGQHX4	Improved Grassland	mineral	15	11.06	5.59	5.27	0.0527	0.0527	0.111	0.477	0.477	Bentley et al. 2023 (summer 2018-2019), Bentley et al. 2023 (summer 2020), Bentley et al. 2023 (summer 2021), Reinsch et al. 2023 (summer 2022), Bentley et al. 2024 (summer 2023)
CS 2018-2023	England	375	NFQGQHX5	Cropland	mineral	15	7.27	4.44	3.36	0.0336	0.0336	0.073	0.462	0.462	Bentley et al. 2023 (summer 2018-2019), Bentley et al. 2023 (summer 2020), Bentley et al. 2023 (summer 2021), Reinsch et al. 2023 (summer 2022), Bentley et al. 2024 (summer 2023)
CS 2018-2023	England	375	PDNUZOX1	Broadleaved Woodland	mineral	15	5.46	2.82	2.77	0.0277	0.0277	0.055	0.507	0.507	Bentley et al. 2023 (summer 2018-2019), Bentley et al. 2023 (summer 2020), Bentley et al. 2023 (summer 2021), Reinsch et al. 2023 (summer 2022), Bentley et al. 2024 (summer 2023)
CS 2018-2023	England	375	PDNUZOX2	Coniferous Woodland	mineral	15	10.42	6.71	6.68	0.0668	0.0668	0.104	0.641	0.641	Bentley et al. 2023 (summer 2018-2019), Bentley et al. 2023 (summer 2020), Bentley et al. 2023 (summer 2021), Reinsch et al. 2023 (summer 2022), Bentley et al. 2024 (summer 2023)
CS 2018-2023	England	375	PDNUZOX3	Bracken	mineral	15	13.99	8.42	8.39	0.0839	0.0839	0.14	0.6	0.6	Bentley et al. 2023 (summer 2018-2019), Bentley et al. 2023 (summer 2020), Bentley et al. 2023 (summer 2021), Reinsch et al. 2023 (summer 2022), Bentley et al. 2024 (summer 2023)
CS 2018-2023	England	375	DEYVMWX1	Improved Grassland	mineral	15	5.08	2.46	2.4	0.024	0.024	0.051	0.473	0.473	Bentley et al. 2023 (summer 2018-2019), Bentley et al. 2023 (summer 2020), Bentley et al. 2023 (summer 2021), Reinsch et al. 2023 (summer 2022), Bentley et al. 2024 (summer 2023)
CS 2018-2023	England	375	DEYVMWX2	Cropland	mineral	15	4.34	2.64	2.55	0.0255	0.0255	0.043	0.588	0.588	Bentley et al. 2023 (summer 2018-2019), Bentley et al. 2023 (summer 2020), Bentley et al. 2023 (summer 2021), Reinsch et al. 2023 (summer 2022), Bentley et al. 2024 (summer 2023)
CS 2018-2023	England	375	DEYVMWX3	Cropland	mineral	15	5.04	2.28	2.21	0.0221	0.0221	0.05	0.438	0.438	Bentley et al. 2023 (summer 2018-2019), Bentley et al. 2023 (summer 2020), Bentley et al. 2023 (summer 2021), Reinsch et al. 2023 (summer 2022), Bentley et al. 2024 (summer 2023)
CS 2018-2023	England	375	DEYVMWX4	Cropland	mineral	15	4.02	2.13	2.04	0.0204	0.0204	0.04	0.508	0.508	Bentley et al. 2023 (summer 2018-2019), Bentley et al. 2023 (summer 2020), Bentley et al. 2023 (summer 2021), Reinsch et al. 2023 (summer 2022), Bentley et al. 2024 (summer 2023)
CS 2018-2023	England	375	DEYVMWX6	Heathland	mineral	15	7.13	3.67	3.57	0.0357	0.0357	0.071	0.501	0.501	Bentley et al. 2023 (summer 2018-2019), Bentley et al. 2023 (summer 2020), Bentley et al. 2023 (summer 2021), Reinsch et al. 2023 (summer 2022), Bentley et al. 2024 (summer 2023)
CS 2018-2023	England	375	DZIAEDX2	Improved Grassland	mineral	15	9.57	5.13	5.04	0.0504	0.0504	0.096	0.526	0.526	Bentley et al. 2023 (summer 2018-2019), Bentley et al. 2023 (summer 2020), Bentley et al. 2023 (summer 2021), Reinsch et al. 2023 (summer 2022), Bentley et al. 2024 (summer 2023)
CS 2018-2023	England	375	DZIAEDX3	Improved Grassland	mineral	15	6.13	2.75	2.67	0.0267	0.0267	0.061	0.436	0.436	Bentley et al. 2023 (summer 2018-2019), Bentley et al. 2023 (summer 2020), Bentley et al. 2023 (summer 2021), Reinsch et al. 2023 (summer 2022), Bentley et al. 2024 (summer 2023)
CS 2018-2023	England	375	DZIAEDX4	Improved Grassland	mineral	15	9.47	5.84	5.7	0.057	0.057	0.095	0.602	0.602	Bentley et al. 2023 (summer 2018-2019), Bentley et al. 2023 (summer 2020), Bentley et al. 2023 (summer 2021), Reinsch et al. 2023 (summer 2022), Bentley et al. 2024 (summer 2023)
CS 2018-2023	England	375	DZIAEDX5	Improved Grassland	mineral	15	6.88	3.34	3.27	0.0327	0.0327	0.069	0.475	0.475	Bentley et al. 2023 (summer 2018-2019), Bentley et al. 2023 (summer 2020), Bentley et al. 2023 (summer 2021), Reinsch et al. 2023 (summer 2022), Bentley et al. 2024 (summer 2023)
CS 2018-2023	England	375	CIOSPCX4	Neutral Grassland	mineral	15	13.49	7.65	7.56	0.0756	0.0756	0.135	0.561	0.561	Bentley et al. 2023 (summer 2018-2019), Bentley et al. 2023 (summer 2020), Bentley et al. 2023 (summer 2021), Reinsch et al. 2023 (summer 2022), Bentley et al. 2024 (summer 2023)
CS 2018-2023	England	375	CIOSPCX5	Neutral Grassland	mineral	15	10.9	5.73	5.62	0.0562	0.0562	0.109	0.516	0.516	Bentley et al. 2023 (summer 2018-2019), Bentley et al. 2023 (summer 2020), Bentley et al. 2023 (summer 2021), Reinsch et al. 2023 (summer 2022), Bentley et al. 2024 (summer 2023)
CS 2018-2023	England	375	UUNMAKX2	Improved Grassland	mineral	15	9.84	6.07	5.93	0.0593	0.0593	0.098	0.603	0.603	Bentley et al. 2023 (summer 2018-2019), Bentley et al. 2023 (summer 2020), Bentley et al. 2023 (summer 2021), Reinsch et al. 2023 (summer 2022), Bentley et al. 2024 (summer 2023)
CS 2018-2023	England	375	UUNMAKX5	Improved Grassland	mineral	15	5.22	2.68	2.61	0.0261	0.0261	0.052	0.501	0.501	Bentley et al. 2023 (summer 2018-2019), Bentley et al. 2023 (summer 2020), Bentley et al. 2023 (summer 2021), Reinsch et al. 2023 (summer 2022), Bentley et al. 2024 (summer 2023)
CS 2018-2023	England	375	UEEHNUX2	Improved Grassland	mineral	15	7.77	5.44	5.33	0.0533	0.0533	0.078	0.686	0.686	Bentley et al. 2023 (summer 2018-2019), Bentley et al. 2023 (summer 2020), Bentley et al. 2023 (summer 2021), Reinsch et al. 2023 (summer 2022), Bentley et al. 2024 (summer 2023)
CS 2018-2023	England	375	UEEHNUX4	Cropland	mineral	15	9.13	8.35	7.85	0.0785	0.0785	0.091	0.86	0.86	Bentley et al. 2023 (summer 2018-2019), Bentley et al. 2023 (summer 2020), Bentley et al. 2023 (summer 2021), Reinsch et al. 2023 (summer 2022), Bentley et al. 2024 (summer 2023)
CS 2018-2023	England	375	UEEHNUX6	Cropland	mineral	15	6.14	5.44	5.31	0.0531	0.0531	0.061	0.866	0.866	Bentley et al. 2023 (summer 2018-2019), Bentley et al. 2023 (summer 2020), Bentley et al. 2023 (summer 2021), Reinsch et al. 2023 (summer 2022), Bentley et al. 2024 (summer 2023)
CS 2018-2023	Scotland	375	QQYDJRX1	Peatland	organic	15	95.52	50.1	50.01	0.5001	0.5001	0.955	0.524	0.524	Bentley et al. 2023 (summer 2018-2019), Bentley et al. 2023 (summer 2020), Bentley et al. 2023 (summer 2021), Reinsch et al. 2023 (summer 2022), Bentley et al. 2024 (summer 2023)
CS 2018-2023	Scotland	375	QQYDJRX2	Acid Grassland	organic	15	92.92	55.55	55.46	0.5546	0.5546	0.929	0.597	0.597	Bentley et al. 2023 (summer 2018-2019), Bentley et al. 2023 (summer 2020), Bentley et al. 2023 (summer 2021), Reinsch et al. 2023 (summer 2022), Bentley et al. 2024 (summer 2023)
CS 2018-2023	Scotland	375	QQYDJRX3	Acid Grassland	organic	15	31.05	15.9	15.81	0.1581	0.1581	0.31	0.509	0.509	Bentley et al. 2023 (summer 2018-2019), Bentley et al. 2023 (summer 2020), Bentley et al. 2023 (summer 2021), Reinsch et al. 2023 (summer 2022), Bentley et al. 2024 (summer 2023)
CS 2018-2023	Scotland	375	QQYDJRX4	Improved Grassland	organic	15	85.71	47.7	47.62	0.4762	0.4762	0.857	0.556	0.556	Bentley et al. 2023 (summer 2018-2019), Bentley et al. 2023 (summer 2020), Bentley et al. 2023 (summer 2021), Reinsch et al. 2023 (summer 2022), Bentley et al. 2024 (summer 2023)
CS 2018-2023	Scotland	375	QQYDJRX5	Improved Grassland	mineral	15	19.81	9.69	9.57	0.0957	0.0957	0.198	0.483	0.483	Bentley et al. 2023 (summer 2018-2019), Bentley et al. 2023 (summer 2020), Bentley et al. 2023 (summer 2021), Reinsch et al. 2023 (summer 2022), Bentley et al. 2024 (summer 2023)
CS 2018-2023	Scotland	375	MNNPBOX3	Improved Grassland	mineral	15	11.79	5.57	5.48	0.0548	0.0548	0.118	0.465	0.465	Bentley et al. 2023 (summer 2018-2019), Bentley et al. 2023 (summer 2020), Bentley et al. 2023 (summer 2021), Reinsch et al. 2023 (summer 2022), Bentley et al. 2024 (summer 2023)
CS 2018-2023	Scotland	375	MNNPBOX4	Improved Grassland	mineral	15	12.8	6.21	6.13	0.0613	0.0613	0.128	0.479	0.479	Bentley et al. 2023 (summer 2018-2019), Bentley et al. 2023 (summer 2020), Bentley et al. 2023 (summer 2021), Reinsch et al. 2023 (summer 2022), Bentley et al. 2024 (summer 2023)
CS 2018-2023	England	375	FMAYXWX1	Cropland	mineral	15	5.95	2.69	2.6	0.026	0.026	0.06	0.438	0.438	Bentley et al. 2023 (summer 2018-2019), Bentley et al. 2023 (summer 2020), Bentley et al. 2023 (summer 2021), Reinsch et al. 2023 (summer 2022), Bentley et al. 2024 (summer 2023)
CS 2018-2023	England	375	FMAYXWX2	Cropland	mineral	15	4.8	2.22	2.16	0.0216	0.0216	0.048	0.449	0.449	Bentley et al. 2023 (summer 2018-2019), Bentley et al. 2023 (summer 2020), Bentley et al. 2023 (summer 2021), Reinsch et al. 2023 (summer 2022), Bentley et al. 2024 (summer 2023)
CS 2018-2023	England	375	FMAYXWX3	Coniferous Woodland	mineral	15	12.57	6.57	6.49	0.0649	0.0649	0.126	0.516	0.516	Bentley et al. 2023 (summer 2018-2019), Bentley et al. 2023 (summer 2020), Bentley et al. 2023 (summer 2021), Reinsch et al. 2023 (summer 2022), Bentley et al. 2024 (summer 2023)
CS 2018-2023	England	375	FMAYXWX4	Coniferous Woodland	mineral	15	9.49	5.04	4.97	0.0497	0.0497	0.095	0.523	0.523	Bentley et al. 2023 (summer 2018-2019), Bentley et al. 2023 (summer 2020), Bentley et al. 2023 (summer 2021), Reinsch et al. 2023 (summer 2022), Bentley et al. 2024 (summer 2023)
CS 2018-2023	England	375	FMAYXWX5	Cropland	mineral	15	5.14	2.22	2.14	0.0214	0.0214	0.051	0.416	0.416	Bentley et al. 2023 (summer 2018-2019), Bentley et al. 2023 (summer 2020), Bentley et al. 2023 (summer 2021), Reinsch et al. 2023 (summer 2022), Bentley et al. 2024 (summer 2023)
CS 2018-2023	Scotland	375	TWVNHHX1	Coniferous Woodland	organic	15	89.61	47.6	47.53	0.4753	0.4753	0.896	0.53	0.53	Bentley et al. 2023 (summer 2018-2019), Bentley et al. 2023 (summer 2020), Bentley et al. 2023 (summer 2021), Reinsch et al. 2023 (summer 2022), Bentley et al. 2024 (summer 2023)
CS 2018-2023	Scotland	375	TWVNHHX2	Coniferous Woodland	organic	15	92.84	62.2	62.15	0.6215	0.6215	0.928	0.669	0.669	Bentley et al. 2023 (summer 2018-2019), Bentley et al. 2023 (summer 2020), Bentley et al. 2023 (summer 2021), Reinsch et al. 2023 (summer 2022), Bentley et al. 2024 (summer 2023)
CS 2018-2023	Scotland	375	TWVNHHX3	Coniferous Woodland	organic	15	50.19	27.9	27.8	0.278	0.278	0.502	0.554	0.554	Bentley et al. 2023 (summer 2018-2019), Bentley et al. 2023 (summer 2020), Bentley et al. 2023 (summer 2021), Reinsch et al. 2023 (summer 2022), Bentley et al. 2024 (summer 2023)
CS 2018-2023	Scotland	375	TWVNHHX4	Coniferous Woodland	mineral	15	19.74	10.2	10.1	0.101	0.101	0.197	0.512	0.512	Bentley et al. 2023 (summer 2018-2019), Bentley et al. 2023 (summer 2020), Bentley et al. 2023 (summer 2021), Reinsch et al. 2023 (summer 2022), Bentley et al. 2024 (summer 2023)
CS 2018-2023	Scotland	375	TWVNHHX5	Coniferous Woodland	organic	15	95.14	50.1	50.03	0.5003	0.5003	0.951	0.526	0.526	Bentley et al. 2023 (summer 2018-2019), Bentley et al. 2023 (summer 2020), Bentley et al. 2023 (summer 2021), Reinsch et al. 2023 (summer 2022), Bentley et al. 2024 (summer 2023)
CS 2018-2023	England	375	MJNWTNX1	Improved Grassland	mineral	15	7.75	3.9	3.83	0.0383	0.0383	0.078	0.494	0.494	Bentley et al. 2023 (summer 2018-2019), Bentley et al. 2023 (summer 2020), Bentley et al. 2023 (summer 2021), Reinsch et al. 2023 (summer 2022), Bentley et al. 2024 (summer 2023)
CS 2018-2023	England	375	MJNWTNX2	Neutral Grassland	mineral	15	7.13	3.6	3.53	0.0353	0.0353	0.071	0.496	0.496	Bentley et al. 2023 (summer 2018-2019), Bentley et al. 2023 (summer 2020), Bentley et al. 2023 (summer 2021), Reinsch et al. 2023 (summer 2022), Bentley et al. 2024 (summer 2023)
CS 2018-2023	England	375	MJNWTNX3	Improved Grassland	mineral	15	6.07	2.9	2.83	0.0283	0.0283	0.061	0.466	0.466	Bentley et al. 2023 (summer 2018-2019), Bentley et al. 2023 (summer 2020), Bentley et al. 2023 (summer 2021), Reinsch et al. 2023 (summer 2022), Bentley et al. 2024 (summer 2023)
CS 2018-2023	England	375	MJNWTNX5	Improved Grassland	mineral	15	6.75	3.73	3.67	0.0367	0.0367	0.068	0.543	0.543	Bentley et al. 2023 (summer 2018-2019), Bentley et al. 2023 (summer 2020), Bentley et al. 2023 (summer 2021), Reinsch et al. 2023 (summer 2022), Bentley et al. 2024 (summer 2023)
CS 2018-2023	England	375	MJNWTNX6	Cropland	mineral	15	4.34	2.08	2.02	0.0202	0.0202	0.043	0.467	0.467	Bentley et al. 2023 (summer 2018-2019), Bentley et al. 2023 (summer 2020), Bentley et al. 2023 (summer 2021), Reinsch et al. 2023 (summer 2022), Bentley et al. 2024 (summer 2023)
CS 2018-2023	Scotland	375	NZACAPX2	Coniferous Woodland	organic	15	20.16	10.85	10.73	0.1073	0.1073	0.202	0.532	0.532	Bentley et al. 2023 (summer 2018-2019), Bentley et al. 2023 (summer 2020), Bentley et al. 2023 (summer 2021), Reinsch et al. 2023 (summer 2022), Bentley et al. 2024 (summer 2023)
CS 2018-2023	Scotland	375	NZACAPX4	Acid Grassland	mineral	15	16.08	10	9.9	0.099	0.099	0.161	0.616	0.616	Bentley et al. 2023 (summer 2018-2019), Bentley et al. 2023 (summer 2020), Bentley et al. 2023 (summer 2021), Reinsch et al. 2023 (summer 2022), Bentley et al. 2024 (summer 2023)
CS 2018-2023	Scotland	375	NZACAPX5	Peatland	mineral	15	11.74	6.03	5.94	0.0594	0.0594	0.117	0.506	0.506	Bentley et al. 2023 (summer 2018-2019), Bentley et al. 2023 (summer 2020), Bentley et al. 2023 (summer 2021), Reinsch et al. 2023 (summer 2022), Bentley et al. 2024 (summer 2023)
CS 2018-2023	England	375	UYZJMJX1	Improved Grassland	mineral	15	10.45	5.1	5.02	0.0502	0.0502	0.104	0.481	0.481	Bentley et al. 2023 (summer 2018-2019), Bentley et al. 2023 (summer 2020), Bentley et al. 2023 (summer 2021), Reinsch et al. 2023 (summer 2022), Bentley et al. 2024 (summer 2023)
CS 2018-2023	England	375	UYZJMJX2	Neutral Grassland	mineral	15	8.14	4.26	4.21	0.0421	0.0421	0.081	0.518	0.518	Bentley et al. 2023 (summer 2018-2019), Bentley et al. 2023 (summer 2020), Bentley et al. 2023 (summer 2021), Reinsch et al. 2023 (summer 2022), Bentley et al. 2024 (summer 2023)
CS 2018-2023	England	375	UYZJMJX5	Improved Grassland	mineral	15	10.89	5.72	5.64	0.0564	0.0564	0.109	0.518	0.518	Bentley et al. 2023 (summer 2018-2019), Bentley et al. 2023 (summer 2020), Bentley et al. 2023 (summer 2021), Reinsch et al. 2023 (summer 2022), Bentley et al. 2024 (summer 2023)
CS 2018-2023	England	375	MJIHQZX1	Cropland	mineral	15	3.4	1.16	1.1	0.011	0.011	0.034	0.325	0.325	Bentley et al. 2023 (summer 2018-2019), Bentley et al. 2023 (summer 2020), Bentley et al. 2023 (summer 2021), Reinsch et al. 2023 (summer 2022), Bentley et al. 2024 (summer 2023)
CS 2018-2023	England	375	MJIHQZX2	Cropland	mineral	15	4.31	2.07	2.01	0.0201	0.0201	0.043	0.467	0.467	Bentley et al. 2023 (summer 2018-2019), Bentley et al. 2023 (summer 2020), Bentley et al. 2023 (summer 2021), Reinsch et al. 2023 (summer 2022), Bentley et al. 2024 (summer 2023)
CS 2018-2023	England	375	MJIHQZX3	Cropland	mineral	15	3.94	1.49	1.43	0.0143	0.0143	0.039	0.364	0.364	Bentley et al. 2023 (summer 2018-2019), Bentley et al. 2023 (summer 2020), Bentley et al. 2023 (summer 2021), Reinsch et al. 2023 (summer 2022), Bentley et al. 2024 (summer 2023)
CS 2018-2023	England	375	MJIHQZX4	Improved Grassland	mineral	15	9.81	4.57	4.5	0.045	0.045	0.098	0.458	0.458	Bentley et al. 2023 (summer 2018-2019), Bentley et al. 2023 (summer 2020), Bentley et al. 2023 (summer 2021), Reinsch et al. 2023 (summer 2022), Bentley et al. 2024 (summer 2023)
CS 2018-2023	England	375	MJIHQZX5	Cropland	mineral	15	4.92	2.07	2	0.02	0.02	0.049	0.407	0.407	Bentley et al. 2023 (summer 2018-2019), Bentley et al. 2023 (summer 2020), Bentley et al. 2023 (summer 2021), Reinsch et al. 2023 (summer 2022), Bentley et al. 2024 (summer 2023)
CS 2018-2023	Scotland	375	FITMPOX2	Cropland	mineral	15	4.78	3.96	3.9	0.039	0.039	0.048	0.816	0.816	Bentley et al. 2023 (summer 2018-2019), Bentley et al. 2023 (summer 2020), Bentley et al. 2023 (summer 2021), Reinsch et al. 2023 (summer 2022), Bentley et al. 2024 (summer 2023)
CS 2018-2023	Scotland	375	FITMPOX3	Cropland	mineral	15	4.89	2.21	2.16	0.0216	0.0216	0.049	0.441	0.441	Bentley et al. 2023 (summer 2018-2019), Bentley et al. 2023 (summer 2020), Bentley et al. 2023 (summer 2021), Reinsch et al. 2023 (summer 2022), Bentley et al. 2024 (summer 2023)
CS 2018-2023	Scotland	375	FITMPOX4	Cropland	mineral	15	3.13	1.31	1.25	0.0125	0.0125	0.031	0.4	0.4	Bentley et al. 2023 (summer 2018-2019), Bentley et al. 2023 (summer 2020), Bentley et al. 2023 (summer 2021), Reinsch et al. 2023 (summer 2022), Bentley et al. 2024 (summer 2023)
CS 2018-2023	Scotland	375	FITMPOX5	Cropland	mineral	15	3.96	2.29	2.24	0.0224	0.0224	0.04	0.565	0.565	Bentley et al. 2023 (summer 2018-2019), Bentley et al. 2023 (summer 2020), Bentley et al. 2023 (summer 2021), Reinsch et al. 2023 (summer 2022), Bentley et al. 2024 (summer 2023)
CS 2018-2023	Scotland	375	ZWGBODX1	Peatland	mineral	15	19.27	10	9.87	0.0987	0.0987	0.193	0.512	0.512	Bentley et al. 2023 (summer 2018-2019), Bentley et al. 2023 (summer 2020), Bentley et al. 2023 (summer 2021), Reinsch et al. 2023 (summer 2022), Bentley et al. 2024 (summer 2023)
CS 2018-2023	Scotland	375	ZWGBODX2	Coniferous Woodland	organic	15	78.3	44.7	44.61	0.4461	0.4461	0.783	0.57	0.57	Bentley et al. 2023 (summer 2018-2019), Bentley et al. 2023 (summer 2020), Bentley et al. 2023 (summer 2021), Reinsch et al. 2023 (summer 2022), Bentley et al. 2024 (summer 2023)
CS 2018-2023	Scotland	375	ZWGBODX3	Heathland	organic	15	32.24	19.7	19.62	0.1962	0.1962	0.322	0.609	0.609	Bentley et al. 2023 (summer 2018-2019), Bentley et al. 2023 (summer 2020), Bentley et al. 2023 (summer 2021), Reinsch et al. 2023 (summer 2022), Bentley et al. 2024 (summer 2023)
CS 2018-2023	Scotland	375	ZWGBODX4	Acid Grassland	mineral	15	14.9	7.03	6.93	0.0693	0.0693	0.149	0.465	0.465	Bentley et al. 2023 (summer 2018-2019), Bentley et al. 2023 (summer 2020), Bentley et al. 2023 (summer 2021), Reinsch et al. 2023 (summer 2022), Bentley et al. 2024 (summer 2023)
CS 2018-2023	Scotland	375	ZWGBODX5	Acid Grassland	organic	15	51.67	29.6	29.41	0.2941	0.2941	0.517	0.569	0.569	Bentley et al. 2023 (summer 2018-2019), Bentley et al. 2023 (summer 2020), Bentley et al. 2023 (summer 2021), Reinsch et al. 2023 (summer 2022), Bentley et al. 2024 (summer 2023)
CS 2018-2023	Scotland	375	EAHYYJX1	Acid Grassland	mineral	15	17.88	8.7	8.61	0.0861	0.0861	0.179	0.482	0.482	Bentley et al. 2023 (summer 2018-2019), Bentley et al. 2023 (summer 2020), Bentley et al. 2023 (summer 2021), Reinsch et al. 2023 (summer 2022), Bentley et al. 2024 (summer 2023)
CS 2018-2023	Scotland	375	EAHYYJX2	Acid Grassland	organic	15	43.44	23.8	23.72	0.2372	0.2372	0.434	0.546	0.546	Bentley et al. 2023 (summer 2018-2019), Bentley et al. 2023 (summer 2020), Bentley et al. 2023 (summer 2021), Reinsch et al. 2023 (summer 2022), Bentley et al. 2024 (summer 2023)
CS 2018-2023	Scotland	375	EAHYYJX3	Acid Grassland	mineral	15	18.55	9.62	9.5	0.095	0.095	0.186	0.512	0.512	Bentley et al. 2023 (summer 2018-2019), Bentley et al. 2023 (summer 2020), Bentley et al. 2023 (summer 2021), Reinsch et al. 2023 (summer 2022), Bentley et al. 2024 (summer 2023)
CS 2018-2023	Scotland	375	EAHYYJX4	Bracken	mineral	15	14.08	7.25	7.14	0.0714	0.0714	0.141	0.507	0.507	Bentley et al. 2023 (summer 2018-2019), Bentley et al. 2023 (summer 2020), Bentley et al. 2023 (summer 2021), Reinsch et al. 2023 (summer 2022), Bentley et al. 2024 (summer 2023)
CS 2018-2023	Scotland	375	EAHYYJX5	Acid Grassland	mineral	15	11.94	7.03	6.9	0.069	0.069	0.119	0.578	0.578	Bentley et al. 2023 (summer 2018-2019), Bentley et al. 2023 (summer 2020), Bentley et al. 2023 (summer 2021), Reinsch et al. 2023 (summer 2022), Bentley et al. 2024 (summer 2023)
CS 2018-2023	Scotland	375	ZKXWRHX1	Acid Grassland	organic	15	87.52	42.9	42.79	0.4279	0.4279	0.875	0.489	0.489	Bentley et al. 2023 (summer 2018-2019), Bentley et al. 2023 (summer 2020), Bentley et al. 2023 (summer 2021), Reinsch et al. 2023 (summer 2022), Bentley et al. 2024 (summer 2023)
CS 2018-2023	Scotland	375	ZKXWRHX5	Heathland	mineral	15	8.93	7.32	7.23	0.0723	0.0723	0.089	0.809	0.809	Bentley et al. 2023 (summer 2018-2019), Bentley et al. 2023 (summer 2020), Bentley et al. 2023 (summer 2021), Reinsch et al. 2023 (summer 2022), Bentley et al. 2024 (summer 2023)
CS 2018-2023	Scotland	375	PFCFROX1	Coniferous Woodland	mineral	15	13.7	8.28	8.22	0.0822	0.0822	0.137	0.6	0.6	Bentley et al. 2023 (summer 2018-2019), Bentley et al. 2023 (summer 2020), Bentley et al. 2023 (summer 2021), Reinsch et al. 2023 (summer 2022), Bentley et al. 2024 (summer 2023)
CS 2018-2023	Scotland	375	PFCFROX2	Improved Grassland	mineral	15	8.03	3.41	3.34	0.0334	0.0334	0.08	0.416	0.416	Bentley et al. 2023 (summer 2018-2019), Bentley et al. 2023 (summer 2020), Bentley et al. 2023 (summer 2021), Reinsch et al. 2023 (summer 2022), Bentley et al. 2024 (summer 2023)
CS 2018-2023	Scotland	375	PFCFROX3	Improved Grassland	mineral	15	10.92	4.97	4.88	0.0488	0.0488	0.109	0.447	0.447	Bentley et al. 2023 (summer 2018-2019), Bentley et al. 2023 (summer 2020), Bentley et al. 2023 (summer 2021), Reinsch et al. 2023 (summer 2022), Bentley et al. 2024 (summer 2023)
CS 2018-2023	Scotland	375	PFCFROX4	Coniferous Woodland	mineral	15	5.53	3.41	3.38	0.0338	0.0338	0.055	0.61	0.61	Bentley et al. 2023 (summer 2018-2019), Bentley et al. 2023 (summer 2020), Bentley et al. 2023 (summer 2021), Reinsch et al. 2023 (summer 2022), Bentley et al. 2024 (summer 2023)
CS 2018-2023	England	375	NHJRMPX2	Improved Grassland	mineral	15	7.88	4.57	4.5	0.045	0.045	0.079	0.571	0.571	Bentley et al. 2023 (summer 2018-2019), Bentley et al. 2023 (summer 2020), Bentley et al. 2023 (summer 2021), Reinsch et al. 2023 (summer 2022), Bentley et al. 2024 (summer 2023)
CS 2018-2023	England	375	NHJRMPX3	Cropland	mineral	15	7.38	4.09	4.01	0.0401	0.0401	0.074	0.544	0.544	Bentley et al. 2023 (summer 2018-2019), Bentley et al. 2023 (summer 2020), Bentley et al. 2023 (summer 2021), Reinsch et al. 2023 (summer 2022), Bentley et al. 2024 (summer 2023)
CS 2018-2023	England	375	NHJRMPX4	Cropland	mineral	15	7	2.98	2.89	0.0289	0.0289	0.07	0.412	0.412	Bentley et al. 2023 (summer 2018-2019), Bentley et al. 2023 (summer 2020), Bentley et al. 2023 (summer 2021), Reinsch et al. 2023 (summer 2022), Bentley et al. 2024 (summer 2023)
CS 2018-2023	England	375	NHJRMPX5	Improved Grassland	mineral	15	8.37	3.88	3.8	0.038	0.038	0.084	0.454	0.454	Bentley et al. 2023 (summer 2018-2019), Bentley et al. 2023 (summer 2020), Bentley et al. 2023 (summer 2021), Reinsch et al. 2023 (summer 2022), Bentley et al. 2024 (summer 2023)
CS 2018-2023	Scotland	375	MPVOVJX1	Heathland	organic	15	91.72	43.6	43.53	0.4353	0.4353	0.917	0.475	0.475	Bentley et al. 2023 (summer 2018-2019), Bentley et al. 2023 (summer 2020), Bentley et al. 2023 (summer 2021), Reinsch et al. 2023 (summer 2022), Bentley et al. 2024 (summer 2023)
CS 2018-2023	Scotland	375	MPVOVJX3	Acid Grassland	organic	15	27.91	15.4	15.33	0.1533	0.1533	0.279	0.549	0.549	Bentley et al. 2023 (summer 2018-2019), Bentley et al. 2023 (summer 2020), Bentley et al. 2023 (summer 2021), Reinsch et al. 2023 (summer 2022), Bentley et al. 2024 (summer 2023)
CS 2018-2023	Scotland	375	MPVOVJX4	Acid Grassland	mineral	15	9.5	4.99	4.92	0.0492	0.0492	0.095	0.518	0.518	Bentley et al. 2023 (summer 2018-2019), Bentley et al. 2023 (summer 2020), Bentley et al. 2023 (summer 2021), Reinsch et al. 2023 (summer 2022), Bentley et al. 2024 (summer 2023)
CS 2018-2023	Scotland	375	MPVOVJX5	Acid Grassland	organic	15	33.65	18.2	18.11	0.1811	0.1811	0.336	0.538	0.538	Bentley et al. 2023 (summer 2018-2019), Bentley et al. 2023 (summer 2020), Bentley et al. 2023 (summer 2021), Reinsch et al. 2023 (summer 2022), Bentley et al. 2024 (summer 2023)
CS 2018-2023	England	375	LDEDPHX1	Broadleaved Woodland	mineral	15	7.68	4.47	4.41	0.0441	0.0441	0.077	0.575	0.575	Bentley et al. 2023 (summer 2018-2019), Bentley et al. 2023 (summer 2020), Bentley et al. 2023 (summer 2021), Reinsch et al. 2023 (summer 2022), Bentley et al. 2024 (summer 2023)
CS 2018-2023	England	375	LDEDPHX2	Broadleaved Woodland	mineral	15	4.78	2.53	2.48	0.0248	0.0248	0.048	0.518	0.518	Bentley et al. 2023 (summer 2018-2019), Bentley et al. 2023 (summer 2020), Bentley et al. 2023 (summer 2021), Reinsch et al. 2023 (summer 2022), Bentley et al. 2024 (summer 2023)
CS 2018-2023	England	375	LDEDPHX3	Improved Grassland	mineral	15	9.45	5.28	5.2	0.052	0.052	0.094	0.55	0.55	Bentley et al. 2023 (summer 2018-2019), Bentley et al. 2023 (summer 2020), Bentley et al. 2023 (summer 2021), Reinsch et al. 2023 (summer 2022), Bentley et al. 2024 (summer 2023)
CS 2018-2023	England	375	LDEDPHX4	Improved Grassland	mineral	15	4.23	2.19	2.14	0.0214	0.0214	0.042	0.505	0.505	Bentley et al. 2023 (summer 2018-2019), Bentley et al. 2023 (summer 2020), Bentley et al. 2023 (summer 2021), Reinsch et al. 2023 (summer 2022), Bentley et al. 2024 (summer 2023)
CS 2018-2023	England	375	LDEDPHX5	Improved Grassland	mineral	15	4.62	2.23	2.17	0.0217	0.0217	0.046	0.469	0.469	Bentley et al. 2023 (summer 2018-2019), Bentley et al. 2023 (summer 2020), Bentley et al. 2023 (summer 2021), Reinsch et al. 2023 (summer 2022), Bentley et al. 2024 (summer 2023)
CS 2018-2023	England	375	LCMMWDX1	Improved Grassland	mineral	15	9.13	4.73	4.65	0.0465	0.0465	0.091	0.51	0.51	Bentley et al. 2023 (summer 2018-2019), Bentley et al. 2023 (summer 2020), Bentley et al. 2023 (summer 2021), Reinsch et al. 2023 (summer 2022), Bentley et al. 2024 (summer 2023)
CS 2018-2023	England	375	LCMMWDX3	Cropland	mineral	15	5.28	2.42	2.35	0.0235	0.0235	0.053	0.445	0.445	Bentley et al. 2023 (summer 2018-2019), Bentley et al. 2023 (summer 2020), Bentley et al. 2023 (summer 2021), Reinsch et al. 2023 (summer 2022), Bentley et al. 2024 (summer 2023)
CS 2018-2023	England	375	LCMMWDX4	Cropland	mineral	15	5.02	2.22	2.15	0.0215	0.0215	0.05	0.429	0.429	Bentley et al. 2023 (summer 2018-2019), Bentley et al. 2023 (summer 2020), Bentley et al. 2023 (summer 2021), Reinsch et al. 2023 (summer 2022), Bentley et al. 2024 (summer 2023)
CS 2018-2023	Scotland	375	WWZSMAX1	Cropland	mineral	15	7.79	3.33	3.23	0.0323	0.0323	0.078	0.415	0.415	Bentley et al. 2023 (summer 2018-2019), Bentley et al. 2023 (summer 2020), Bentley et al. 2023 (summer 2021), Reinsch et al. 2023 (summer 2022), Bentley et al. 2024 (summer 2023)
CS 2018-2023	Scotland	375	WWZSMAX2	Improved Grassland	mineral	15	11.25	5.44	5.33	0.0533	0.0533	0.112	0.474	0.474	Bentley et al. 2023 (summer 2018-2019), Bentley et al. 2023 (summer 2020), Bentley et al. 2023 (summer 2021), Reinsch et al. 2023 (summer 2022), Bentley et al. 2024 (summer 2023)
CS 2018-2023	Scotland	375	FIAYXIX1	Acid Grassland	mineral	15	19.2	10	9.9	0.099	0.099	0.192	0.516	0.516	Bentley et al. 2023 (summer 2018-2019), Bentley et al. 2023 (summer 2020), Bentley et al. 2023 (summer 2021), Reinsch et al. 2023 (summer 2022), Bentley et al. 2024 (summer 2023)
CS 2018-2023	Scotland	375	FIAYXIX2	Heathland	organic	15	22.59	11.4	11.27	0.1127	0.1127	0.226	0.499	0.499	Bentley et al. 2023 (summer 2018-2019), Bentley et al. 2023 (summer 2020), Bentley et al. 2023 (summer 2021), Reinsch et al. 2023 (summer 2022), Bentley et al. 2024 (summer 2023)
CS 2018-2023	Scotland	375	FIAYXIX3	Acid Grassland	organic	15	27.61	14.7	14.58	0.1458	0.1458	0.276	0.528	0.528	Bentley et al. 2023 (summer 2018-2019), Bentley et al. 2023 (summer 2020), Bentley et al. 2023 (summer 2021), Reinsch et al. 2023 (summer 2022), Bentley et al. 2024 (summer 2023)
CS 2018-2023	Scotland	375	FIAYXIX4	Acid Grassland	organic	15	51.45	26.4	26.31	0.2631	0.2631	0.514	0.511	0.511	Bentley et al. 2023 (summer 2018-2019), Bentley et al. 2023 (summer 2020), Bentley et al. 2023 (summer 2021), Reinsch et al. 2023 (summer 2022), Bentley et al. 2024 (summer 2023)
CS 2018-2023	Scotland	375	FIAYXIX5	Heathland	organic	15	35.32	20.2	20.11	0.2011	0.2011	0.353	0.569	0.569	Bentley et al. 2023 (summer 2018-2019), Bentley et al. 2023 (summer 2020), Bentley et al. 2023 (summer 2021), Reinsch et al. 2023 (summer 2022), Bentley et al. 2024 (summer 2023)
CS 2018-2023	Scotland	375	FPVEEBX1	Peatland	organic	15	95.08	52.1	52.02	0.5202	0.5202	0.951	0.547	0.547	Bentley et al. 2023 (summer 2018-2019), Bentley et al. 2023 (summer 2020), Bentley et al. 2023 (summer 2021), Reinsch et al. 2023 (summer 2022), Bentley et al. 2024 (summer 2023)
CS 2018-2023	Scotland	375	FPVEEBX2	Peatland	organic	15	95.67	52.5	52.42	0.5242	0.5242	0.957	0.548	0.548	Bentley et al. 2023 (summer 2018-2019), Bentley et al. 2023 (summer 2020), Bentley et al. 2023 (summer 2021), Reinsch et al. 2023 (summer 2022), Bentley et al. 2024 (summer 2023)
CS 2018-2023	Scotland	375	FPVEEBX3	Acid Grassland	organic	15	94.78	57.4	57.3	0.573	0.573	0.948	0.605	0.605	Bentley et al. 2023 (summer 2018-2019), Bentley et al. 2023 (summer 2020), Bentley et al. 2023 (summer 2021), Reinsch et al. 2023 (summer 2022), Bentley et al. 2024 (summer 2023)
CS 2018-2023	Scotland	375	FPVEEBX4	Heathland	organic	15	70.33	39.9	39.8	0.398	0.398	0.703	0.566	0.566	Bentley et al. 2023 (summer 2018-2019), Bentley et al. 2023 (summer 2020), Bentley et al. 2023 (summer 2021), Reinsch et al. 2023 (summer 2022), Bentley et al. 2024 (summer 2023)
CS 2018-2023	Scotland	375	FPVEEBX5	Peatland	organic	15	93.91	51.1	51	0.51	0.51	0.939	0.543	0.543	Bentley et al. 2023 (summer 2018-2019), Bentley et al. 2023 (summer 2020), Bentley et al. 2023 (summer 2021), Reinsch et al. 2023 (summer 2022), Bentley et al. 2024 (summer 2023)
CS 2018-2023	England	375	SNIVSZX1	Broadleaved Woodland	mineral	15	8.97	5.03	4.97	0.0497	0.0497	0.09	0.554	0.554	Bentley et al. 2023 (summer 2018-2019), Bentley et al. 2023 (summer 2020), Bentley et al. 2023 (summer 2021), Reinsch et al. 2023 (summer 2022), Bentley et al. 2024 (summer 2023)
CS 2018-2023	England	375	SNIVSZX3	Neutral Grassland	mineral	15	14.03	6.72	6.61	0.0661	0.0661	0.14	0.471	0.471	Bentley et al. 2023 (summer 2018-2019), Bentley et al. 2023 (summer 2020), Bentley et al. 2023 (summer 2021), Reinsch et al. 2023 (summer 2022), Bentley et al. 2024 (summer 2023)
CS 2018-2023	England	375	SNIVSZX4	Improved Grassland	mineral	15	9.91	4.91	4.84	0.0484	0.0484	0.099	0.488	0.488	Bentley et al. 2023 (summer 2018-2019), Bentley et al. 2023 (summer 2020), Bentley et al. 2023 (summer 2021), Reinsch et al. 2023 (summer 2022), Bentley et al. 2024 (summer 2023)
CS 2018-2023	Scotland	375	CDHIYEX2	Coniferous Woodland	organic	15	72.24	36.1	35.91	0.3591	0.3591	0.722	0.497	0.497	Bentley et al. 2023 (summer 2018-2019), Bentley et al. 2023 (summer 2020), Bentley et al. 2023 (summer 2021), Reinsch et al. 2023 (summer 2022), Bentley et al. 2024 (summer 2023)
CS 2018-2023	Scotland	375	CDHIYEX3	Coniferous Woodland	organic	15	20.83	13.5	13.38	0.1338	0.1338	0.208	0.642	0.642	Bentley et al. 2023 (summer 2018-2019), Bentley et al. 2023 (summer 2020), Bentley et al. 2023 (summer 2021), Reinsch et al. 2023 (summer 2022), Bentley et al. 2024 (summer 2023)
CS 2018-2023	Scotland	375	CDHIYEX5	Heathland	organic	15	93.03	58.3	58.23	0.5823	0.5823	0.93	0.626	0.626	Bentley et al. 2023 (summer 2018-2019), Bentley et al. 2023 (summer 2020), Bentley et al. 2023 (summer 2021), Reinsch et al. 2023 (summer 2022), Bentley et al. 2024 (summer 2023)
CS 2018-2023	Scotland	375	YFJGHRX2	Neutral Grassland	mineral	15	8.33	4	3.92	0.0392	0.0392	0.083	0.471	0.471	Bentley et al. 2023 (summer 2018-2019), Bentley et al. 2023 (summer 2020), Bentley et al. 2023 (summer 2021), Reinsch et al. 2023 (summer 2022), Bentley et al. 2024 (summer 2023)
CS 2018-2023	Scotland	375	YFJGHRX4	Improved Grassland	mineral	15	6.74	3.18	3.05	0.0305	0.0305	0.067	0.453	0.453	Bentley et al. 2023 (summer 2018-2019), Bentley et al. 2023 (summer 2020), Bentley et al. 2023 (summer 2021), Reinsch et al. 2023 (summer 2022), Bentley et al. 2024 (summer 2023)
CS 2018-2023	Scotland	375	IGSFRLX1	Peatland	organic	15	94.17	55	54.92	0.5492	0.5492	0.942	0.583	0.583	Bentley et al. 2023 (summer 2018-2019), Bentley et al. 2023 (summer 2020), Bentley et al. 2023 (summer 2021), Reinsch et al. 2023 (summer 2022), Bentley et al. 2024 (summer 2023)
CS 2018-2023	Scotland	375	IGSFRLX2	Coniferous Woodland	organic	15	53.09	27	26.76	0.2676	0.2676	0.531	0.504	0.504	Bentley et al. 2023 (summer 2018-2019), Bentley et al. 2023 (summer 2020), Bentley et al. 2023 (summer 2021), Reinsch et al. 2023 (summer 2022), Bentley et al. 2024 (summer 2023)
CS 2018-2023	Scotland	375	IGSFRLX3	Coniferous Woodland	organic	15	90.2	54.1	54.01	0.5401	0.5401	0.902	0.599	0.599	Bentley et al. 2023 (summer 2018-2019), Bentley et al. 2023 (summer 2020), Bentley et al. 2023 (summer 2021), Reinsch et al. 2023 (summer 2022), Bentley et al. 2024 (summer 2023)
CS 2018-2023	Scotland	375	IGSFRLX4	Bracken	organic	15	26.21	14.8	14.67	0.1467	0.1467	0.262	0.56	0.56	Bentley et al. 2023 (summer 2018-2019), Bentley et al. 2023 (summer 2020), Bentley et al. 2023 (summer 2021), Reinsch et al. 2023 (summer 2022), Bentley et al. 2024 (summer 2023)
CS 2018-2023	Scotland	375	IGSFRLX5	Coniferous Woodland	organic	15	73.19	47.3	47.24	0.4724	0.4724	0.732	0.645	0.645	Bentley et al. 2023 (summer 2018-2019), Bentley et al. 2023 (summer 2020), Bentley et al. 2023 (summer 2021), Reinsch et al. 2023 (summer 2022), Bentley et al. 2024 (summer 2023)
CS 2018-2023	Scotland	375	UBXRLLX1	Acid Grassland	organic	15	88.13	58.4	58.32	0.5832	0.5832	0.881	0.662	0.662	Bentley et al. 2023 (summer 2018-2019), Bentley et al. 2023 (summer 2020), Bentley et al. 2023 (summer 2021), Reinsch et al. 2023 (summer 2022), Bentley et al. 2024 (summer 2023)
CS 2018-2023	Scotland	375	UBXRLLX2	Acid Grassland	organic	15	86.94	51.9	51.77	0.5177	0.5177	0.869	0.595	0.595	Bentley et al. 2023 (summer 2018-2019), Bentley et al. 2023 (summer 2020), Bentley et al. 2023 (summer 2021), Reinsch et al. 2023 (summer 2022), Bentley et al. 2024 (summer 2023)
CS 2018-2023	Scotland	375	UBXRLLX3	Acid Grassland	organic	15	92.41	46.7	46.59	0.4659	0.4659	0.924	0.504	0.504	Bentley et al. 2023 (summer 2018-2019), Bentley et al. 2023 (summer 2020), Bentley et al. 2023 (summer 2021), Reinsch et al. 2023 (summer 2022), Bentley et al. 2024 (summer 2023)
CS 2018-2023	Scotland	375	UBXRLLX4	Acid Grassland	mineral	15	14.91	8.16	7.91	0.0791	0.0791	0.149	0.531	0.531	Bentley et al. 2023 (summer 2018-2019), Bentley et al. 2023 (summer 2020), Bentley et al. 2023 (summer 2021), Reinsch et al. 2023 (summer 2022), Bentley et al. 2024 (summer 2023)
CS 2018-2023	Scotland	375	UBXRLLX5	Acid Grassland	organic	15	92.89	48.8	48.69	0.4869	0.4869	0.929	0.524	0.524	Bentley et al. 2023 (summer 2018-2019), Bentley et al. 2023 (summer 2020), Bentley et al. 2023 (summer 2021), Reinsch et al. 2023 (summer 2022), Bentley et al. 2024 (summer 2023)
CS 2018-2023	Scotland	375	NHOCBBX1	Acid Grassland	organic	15	81.7	41.2	41.12	0.4112	0.4112	0.817	0.503	0.503	Bentley et al. 2023 (summer 2018-2019), Bentley et al. 2023 (summer 2020), Bentley et al. 2023 (summer 2021), Reinsch et al. 2023 (summer 2022), Bentley et al. 2024 (summer 2023)
CS 2018-2023	Scotland	375	NHOCBBX2	Acid Grassland	organic	15	89.76	45.4	45.33	0.4533	0.4533	0.898	0.505	0.505	Bentley et al. 2023 (summer 2018-2019), Bentley et al. 2023 (summer 2020), Bentley et al. 2023 (summer 2021), Reinsch et al. 2023 (summer 2022), Bentley et al. 2024 (summer 2023)
CS 2018-2023	Scotland	375	NHOCBBX3	Broadleaved Woodland	organic	15	38.62	20.2	20.02	0.2002	0.2002	0.386	0.518	0.518	Bentley et al. 2023 (summer 2018-2019), Bentley et al. 2023 (summer 2020), Bentley et al. 2023 (summer 2021), Reinsch et al. 2023 (summer 2022), Bentley et al. 2024 (summer 2023)
CS 2018-2023	Scotland	375	NHOCBBX4	Broadleaved Woodland	mineral	15	16.83	8.18	7.98	0.0798	0.0798	0.168	0.474	0.474	Bentley et al. 2023 (summer 2018-2019), Bentley et al. 2023 (summer 2020), Bentley et al. 2023 (summer 2021), Reinsch et al. 2023 (summer 2022), Bentley et al. 2024 (summer 2023)
CS 2018-2023	Scotland	375	NHOCBBX5	Acid Grassland	organic	15	57.92	37.7	37.58	0.3758	0.3758	0.579	0.649	0.649	Bentley et al. 2023 (summer 2018-2019), Bentley et al. 2023 (summer 2020), Bentley et al. 2023 (summer 2021), Reinsch et al. 2023 (summer 2022), Bentley et al. 2024 (summer 2023)
CS 2018-2023	Scotland	375	FKKANQX1	Acid Grassland	organic	15	78.11	39.1	38.88	0.3888	0.3888	0.781	0.498	0.498	Bentley et al. 2023 (summer 2018-2019), Bentley et al. 2023 (summer 2020), Bentley et al. 2023 (summer 2021), Reinsch et al. 2023 (summer 2022), Bentley et al. 2024 (summer 2023)
CS 2018-2023	Scotland	375	FKKANQX2	Acid Grassland	organic	15	87.43	46.4	46.26	0.4626	0.4626	0.874	0.529	0.529	Bentley et al. 2023 (summer 2018-2019), Bentley et al. 2023 (summer 2020), Bentley et al. 2023 (summer 2021), Reinsch et al. 2023 (summer 2022), Bentley et al. 2024 (summer 2023)
CS 2018-2023	Scotland	375	FKKANQX3	Acid Grassland	organic	15	22.76	10.5	10.39	0.1039	0.1039	0.228	0.457	0.457	Bentley et al. 2023 (summer 2018-2019), Bentley et al. 2023 (summer 2020), Bentley et al. 2023 (summer 2021), Reinsch et al. 2023 (summer 2022), Bentley et al. 2024 (summer 2023)
CS 2018-2023	Scotland	375	FKKANQX4	Peatland	organic	15	42.04	24.6	24.44	0.2444	0.2444	0.42	0.581	0.581	Bentley et al. 2023 (summer 2018-2019), Bentley et al. 2023 (summer 2020), Bentley et al. 2023 (summer 2021), Reinsch et al. 2023 (summer 2022), Bentley et al. 2024 (summer 2023)
CS 2018-2023	Scotland	375	FKKANQX5	Acid Grassland	mineral	15	15.94	7.86	7.71	0.0771	0.0771	0.159	0.483	0.483	Bentley et al. 2023 (summer 2018-2019), Bentley et al. 2023 (summer 2020), Bentley et al. 2023 (summer 2021), Reinsch et al. 2023 (summer 2022), Bentley et al. 2024 (summer 2023)
CS 2018-2023	Scotland	375	PTHHYTX1	Improved Grassland	organic	15	22.34	11	10.84	0.1084	0.1084	0.223	0.485	0.485	Bentley et al. 2023 (summer 2018-2019), Bentley et al. 2023 (summer 2020), Bentley et al. 2023 (summer 2021), Reinsch et al. 2023 (summer 2022), Bentley et al. 2024 (summer 2023)
CS 2018-2023	Scotland	375	PTHHYTX5	Coniferous Woodland	mineral	15	16.9	9.34	9.25	0.0925	0.0925	0.169	0.547	0.547	Bentley et al. 2023 (summer 2018-2019), Bentley et al. 2023 (summer 2020), Bentley et al. 2023 (summer 2021), Reinsch et al. 2023 (summer 2022), Bentley et al. 2024 (summer 2023)
CS 2018-2023	Scotland	375	OVOHHSX1	Neutral Grassland	organic	15	31.52	15.5	15.39	0.1539	0.1539	0.315	0.488	0.488	Bentley et al. 2023 (summer 2018-2019), Bentley et al. 2023 (summer 2020), Bentley et al. 2023 (summer 2021), Reinsch et al. 2023 (summer 2022), Bentley et al. 2024 (summer 2023)
CS 2018-2023	Scotland	375	OVOHHSX3	Peatland	organic	15	20.07	11.4	11.35	0.1135	0.1135	0.201	0.565	0.565	Bentley et al. 2023 (summer 2018-2019), Bentley et al. 2023 (summer 2020), Bentley et al. 2023 (summer 2021), Reinsch et al. 2023 (summer 2022), Bentley et al. 2024 (summer 2023)
CS 2018-2023	Scotland	375	OVOHHSX4	Peatland	organic	15	91.45	55.8	55.64	0.5564	0.5564	0.914	0.608	0.608	Bentley et al. 2023 (summer 2018-2019), Bentley et al. 2023 (summer 2020), Bentley et al. 2023 (summer 2021), Reinsch et al. 2023 (summer 2022), Bentley et al. 2024 (summer 2023)
CS 2018-2023	Scotland	375	VKOMTTX1	Heathland	organic	15	68.95	23.9	23.82	0.2382	0.2382	0.69	0.346	0.346	Bentley et al. 2023 (summer 2018-2019), Bentley et al. 2023 (summer 2020), Bentley et al. 2023 (summer 2021), Reinsch et al. 2023 (summer 2022), Bentley et al. 2024 (summer 2023)
CS 2018-2023	Scotland	375	VKOMTTX2	Heathland	mineral	15	18.05	17	16.89	0.1689	0.1689	0.18	0.936	0.936	Bentley et al. 2023 (summer 2018-2019), Bentley et al. 2023 (summer 2020), Bentley et al. 2023 (summer 2021), Reinsch et al. 2023 (summer 2022), Bentley et al. 2024 (summer 2023)
CS 2018-2023	Scotland	375	VKOMTTX3	Broadleaved Woodland	mineral	15	14.06	9.18	9.11	0.0911	0.0911	0.141	0.648	0.648	Bentley et al. 2023 (summer 2018-2019), Bentley et al. 2023 (summer 2020), Bentley et al. 2023 (summer 2021), Reinsch et al. 2023 (summer 2022), Bentley et al. 2024 (summer 2023)
CS 2018-2023	Scotland	375	VKOMTTX4	Acid Grassland	organic	15	94.52	52.8	52.73	0.5273	0.5273	0.945	0.558	0.558	Bentley et al. 2023 (summer 2018-2019), Bentley et al. 2023 (summer 2020), Bentley et al. 2023 (summer 2021), Reinsch et al. 2023 (summer 2022), Bentley et al. 2024 (summer 2023)
CS 2018-2023	Scotland	375	VKOMTTX5	Acid Grassland	organic	15	45.29	28.4	28.2	0.282	0.282	0.453	0.623	0.623	Bentley et al. 2023 (summer 2018-2019), Bentley et al. 2023 (summer 2020), Bentley et al. 2023 (summer 2021), Reinsch et al. 2023 (summer 2022), Bentley et al. 2024 (summer 2023)
CS 2018-2023	Scotland	375	EXSYAAX1	Heathland	organic	15	91.02	59.5	59.43	0.5943	0.5943	0.91	0.653	0.653	Bentley et al. 2023 (summer 2018-2019), Bentley et al. 2023 (summer 2020), Bentley et al. 2023 (summer 2021), Reinsch et al. 2023 (summer 2022), Bentley et al. 2024 (summer 2023)
CS 2018-2023	Scotland	375	EXSYAAX2	Heathland	organic	15	49.67	19.7	19.63	0.1963	0.1963	0.497	0.395	0.395	Bentley et al. 2023 (summer 2018-2019), Bentley et al. 2023 (summer 2020), Bentley et al. 2023 (summer 2021), Reinsch et al. 2023 (summer 2022), Bentley et al. 2024 (summer 2023)
CS 2018-2023	Scotland	375	EXSYAAX4	Heathland	organic	15	79.26	53.3	53.24	0.5324	0.5324	0.793	0.672	0.672	Bentley et al. 2023 (summer 2018-2019), Bentley et al. 2023 (summer 2020), Bentley et al. 2023 (summer 2021), Reinsch et al. 2023 (summer 2022), Bentley et al. 2024 (summer 2023)
CS 2018-2023	Scotland	375	EXSYAAX5	Heathland	mineral	15	14.77	13	12.96	0.1296	0.1296	0.148	0.877	0.877	Bentley et al. 2023 (summer 2018-2019), Bentley et al. 2023 (summer 2020), Bentley et al. 2023 (summer 2021), Reinsch et al. 2023 (summer 2022), Bentley et al. 2024 (summer 2023)
CS 2018-2023	Scotland	375	HQKXCGX1	Heathland	organic	15	90.53	60.5	60.43	0.6043	0.6043	0.905	0.667	0.667	Bentley et al. 2023 (summer 2018-2019), Bentley et al. 2023 (summer 2020), Bentley et al. 2023 (summer 2021), Reinsch et al. 2023 (summer 2022), Bentley et al. 2024 (summer 2023)
CS 2018-2023	Scotland	375	HQKXCGX2	Heathland	organic	15	21.57	21.5	21.3	0.213	0.213	0.216	0.988	0.988	Bentley et al. 2023 (summer 2018-2019), Bentley et al. 2023 (summer 2020), Bentley et al. 2023 (summer 2021), Reinsch et al. 2023 (summer 2022), Bentley et al. 2024 (summer 2023)
CS 2018-2023	Scotland	375	HQKXCGX3	Peatland	organic	15	90.84	51.1	50.97	0.5097	0.5097	0.908	0.561	0.561	Bentley et al. 2023 (summer 2018-2019), Bentley et al. 2023 (summer 2020), Bentley et al. 2023 (summer 2021), Reinsch et al. 2023 (summer 2022), Bentley et al. 2024 (summer 2023)
CS 2018-2023	Scotland	375	HQKXCGX4	Heathland	organic	15	79.33	50.3	50.22	0.5022	0.5022	0.793	0.633	0.633	Bentley et al. 2023 (summer 2018-2019), Bentley et al. 2023 (summer 2020), Bentley et al. 2023 (summer 2021), Reinsch et al. 2023 (summer 2022), Bentley et al. 2024 (summer 2023)
CS 2018-2023	Scotland	375	HQKXCGX5	Heathland	organic	15	43.29	27.9	27.81	0.2781	0.2781	0.433	0.642	0.642	Bentley et al. 2023 (summer 2018-2019), Bentley et al. 2023 (summer 2020), Bentley et al. 2023 (summer 2021), Reinsch et al. 2023 (summer 2022), Bentley et al. 2024 (summer 2023)
CS 2018-2023	Scotland	375	XXFYMDX1	Heathland	mineral	15	8.21	4.62	4.58	0.0458	0.0458	0.082	0.558	0.558	Bentley et al. 2023 (summer 2018-2019), Bentley et al. 2023 (summer 2020), Bentley et al. 2023 (summer 2021), Reinsch et al. 2023 (summer 2022), Bentley et al. 2024 (summer 2023)
CS 2018-2023	Scotland	375	XXFYMDX2	Peatland	organic	15	91.79	42	41.94	0.4194	0.4194	0.918	0.457	0.457	Bentley et al. 2023 (summer 2018-2019), Bentley et al. 2023 (summer 2020), Bentley et al. 2023 (summer 2021), Reinsch et al. 2023 (summer 2022), Bentley et al. 2024 (summer 2023)
CS 2018-2023	Scotland	375	XXFYMDX3	Peatland	organic	15	95.85	48.7	48.63	0.4863	0.4863	0.959	0.507	0.507	Bentley et al. 2023 (summer 2018-2019), Bentley et al. 2023 (summer 2020), Bentley et al. 2023 (summer 2021), Reinsch et al. 2023 (summer 2022), Bentley et al. 2024 (summer 2023)
CS 2018-2023	Scotland	375	XXFYMDX4	Acid Grassland	organic	15	64.34	29.3	29.24	0.2924	0.2924	0.643	0.455	0.455	Bentley et al. 2023 (summer 2018-2019), Bentley et al. 2023 (summer 2020), Bentley et al. 2023 (summer 2021), Reinsch et al. 2023 (summer 2022), Bentley et al. 2024 (summer 2023)
CS 2018-2023	Scotland	375	XXFYMDX5	Peatland	organic	15	97.35	66.6	66.55	0.6655	0.6655	0.974	0.684	0.684	Bentley et al. 2023 (summer 2018-2019), Bentley et al. 2023 (summer 2020), Bentley et al. 2023 (summer 2021), Reinsch et al. 2023 (summer 2022), Bentley et al. 2024 (summer 2023)
CS 2018-2023	Scotland	375	HDPVALX1	Coniferous Woodland	organic	15	41.14	24.8	24.72	0.2472	0.2472	0.411	0.601	0.601	Bentley et al. 2023 (summer 2018-2019), Bentley et al. 2023 (summer 2020), Bentley et al. 2023 (summer 2021), Reinsch et al. 2023 (summer 2022), Bentley et al. 2024 (summer 2023)
CS 2018-2023	Scotland	375	HDPVALX2	Coniferous Woodland	organic	15	22.98	11.1	10.93	0.1093	0.1093	0.23	0.476	0.476	Bentley et al. 2023 (summer 2018-2019), Bentley et al. 2023 (summer 2020), Bentley et al. 2023 (summer 2021), Reinsch et al. 2023 (summer 2022), Bentley et al. 2024 (summer 2023)
CS 2018-2023	Scotland	375	HDPVALX3	Coniferous Woodland	organic	15	96.42	52.3	52.26	0.5226	0.5226	0.964	0.542	0.542	Bentley et al. 2023 (summer 2018-2019), Bentley et al. 2023 (summer 2020), Bentley et al. 2023 (summer 2021), Reinsch et al. 2023 (summer 2022), Bentley et al. 2024 (summer 2023)
CS 2018-2023	Scotland	375	HDPVALX4	Acid Grassland	organic	15	95.45	52.7	52.64	0.5264	0.5264	0.955	0.551	0.551	Bentley et al. 2023 (summer 2018-2019), Bentley et al. 2023 (summer 2020), Bentley et al. 2023 (summer 2021), Reinsch et al. 2023 (summer 2022), Bentley et al. 2024 (summer 2023)
CS 2018-2023	Scotland	375	HDPVALX5	Peatland	organic	15	81.93	39.3	39.2	0.392	0.392	0.819	0.478	0.478	Bentley et al. 2023 (summer 2018-2019), Bentley et al. 2023 (summer 2020), Bentley et al. 2023 (summer 2021), Reinsch et al. 2023 (summer 2022), Bentley et al. 2024 (summer 2023)
CS 2018-2023	Scotland	375	GXDBEDX1	Heathland	organic	15	57.38	32.1	32.04	0.3204	0.3204	0.574	0.558	0.558	Bentley et al. 2023 (summer 2018-2019), Bentley et al. 2023 (summer 2020), Bentley et al. 2023 (summer 2021), Reinsch et al. 2023 (summer 2022), Bentley et al. 2024 (summer 2023)
CS 2018-2023	Scotland	375	GXDBEDX2	Heathland	organic	15	27.81	11.3	11.27	0.1127	0.1127	0.278	0.405	0.405	Bentley et al. 2023 (summer 2018-2019), Bentley et al. 2023 (summer 2020), Bentley et al. 2023 (summer 2021), Reinsch et al. 2023 (summer 2022), Bentley et al. 2024 (summer 2023)
CS 2018-2023	Scotland	375	GXDBEDX3	Peatland	organic	15	95.81	55.5	55.43	0.5543	0.5543	0.958	0.579	0.579	Bentley et al. 2023 (summer 2018-2019), Bentley et al. 2023 (summer 2020), Bentley et al. 2023 (summer 2021), Reinsch et al. 2023 (summer 2022), Bentley et al. 2024 (summer 2023)
CS 2018-2023	Scotland	375	GXDBEDX4	Acid Grassland	organic	15	80.25	40.8	40.72	0.4072	0.4072	0.802	0.507	0.507	Bentley et al. 2023 (summer 2018-2019), Bentley et al. 2023 (summer 2020), Bentley et al. 2023 (summer 2021), Reinsch et al. 2023 (summer 2022), Bentley et al. 2024 (summer 2023)
CS 2018-2023	Scotland	375	GXDBEDX5	Heathland	organic	15	95.99	45.7	45.63	0.4563	0.4563	0.96	0.475	0.475	Bentley et al. 2023 (summer 2018-2019), Bentley et al. 2023 (summer 2020), Bentley et al. 2023 (summer 2021), Reinsch et al. 2023 (summer 2022), Bentley et al. 2024 (summer 2023)
CS 2018-2023	Scotland	375	SSAXXLX1	Peatland	organic	15	94.23	45.2	45.12	0.4512	0.4512	0.942	0.479	0.479	Bentley et al. 2023 (summer 2018-2019), Bentley et al. 2023 (summer 2020), Bentley et al. 2023 (summer 2021), Reinsch et al. 2023 (summer 2022), Bentley et al. 2024 (summer 2023)
CS 2018-2023	Scotland	375	SSAXXLX2	Heathland	organic	15	94.01	41.6	41.54	0.4154	0.4154	0.94	0.442	0.442	Bentley et al. 2023 (summer 2018-2019), Bentley et al. 2023 (summer 2020), Bentley et al. 2023 (summer 2021), Reinsch et al. 2023 (summer 2022), Bentley et al. 2024 (summer 2023)
CS 2018-2023	Scotland	375	SSAXXLX3	Heathland	organic	15	95.41	51.2	51.13	0.5113	0.5113	0.954	0.536	0.536	Bentley et al. 2023 (summer 2018-2019), Bentley et al. 2023 (summer 2020), Bentley et al. 2023 (summer 2021), Reinsch et al. 2023 (summer 2022), Bentley et al. 2024 (summer 2023)
CS 2018-2023	Scotland	375	SSAXXLX4	Heathland	organic	15	79.78	46.7	46.63	0.4663	0.4663	0.798	0.584	0.584	Bentley et al. 2023 (summer 2018-2019), Bentley et al. 2023 (summer 2020), Bentley et al. 2023 (summer 2021), Reinsch et al. 2023 (summer 2022), Bentley et al. 2024 (summer 2023)
CS 2018-2023	Scotland	375	JFGJJDX1	Heathland	organic	15	33.22	19.2	19.16	0.1916	0.1916	0.332	0.577	0.577	Bentley et al. 2023 (summer 2018-2019), Bentley et al. 2023 (summer 2020), Bentley et al. 2023 (summer 2021), Reinsch et al. 2023 (summer 2022), Bentley et al. 2024 (summer 2023)
CS 2018-2023	Scotland	375	JFGJJDX3	Heathland	organic	15	61.7	36.5	36.45	0.3645	0.3645	0.617	0.591	0.591	Bentley et al. 2023 (summer 2018-2019), Bentley et al. 2023 (summer 2020), Bentley et al. 2023 (summer 2021), Reinsch et al. 2023 (summer 2022), Bentley et al. 2024 (summer 2023)
CS 2018-2023	Scotland	375	JFGJJDX4	Bracken	mineral	15	13.33	8.34	8.32	0.0832	0.0832	0.133	0.624	0.624	Bentley et al. 2023 (summer 2018-2019), Bentley et al. 2023 (summer 2020), Bentley et al. 2023 (summer 2021), Reinsch et al. 2023 (summer 2022), Bentley et al. 2024 (summer 2023)
CS 2018-2023	Scotland	375	JFGJJDX5	Heathland	mineral	15	19.37	14.2	14.18	0.1418	0.1418	0.194	0.732	0.732	Bentley et al. 2023 (summer 2018-2019), Bentley et al. 2023 (summer 2020), Bentley et al. 2023 (summer 2021), Reinsch et al. 2023 (summer 2022), Bentley et al. 2024 (summer 2023)
CS 2018-2023	England	375	MTFPSJX1	Neutral Grassland	mineral	15	9.73	4.64	4.52	0.0452	0.0452	0.097	0.465	0.465	Bentley et al. 2023 (summer 2018-2019), Bentley et al. 2023 (summer 2020), Bentley et al. 2023 (summer 2021), Reinsch et al. 2023 (summer 2022), Bentley et al. 2024 (summer 2023)
CS 2018-2023	England	375	MTFPSJX2	Neutral Grassland	mineral	15	13.34	6.2	6.08	0.0608	0.0608	0.133	0.456	0.456	Bentley et al. 2023 (summer 2018-2019), Bentley et al. 2023 (summer 2020), Bentley et al. 2023 (summer 2021), Reinsch et al. 2023 (summer 2022), Bentley et al. 2024 (summer 2023)
CS 2018-2023	England	375	MTFPSJX3	Neutral Grassland	mineral	15	11.52	5.6	5.48	0.0548	0.0548	0.115	0.476	0.476	Bentley et al. 2023 (summer 2018-2019), Bentley et al. 2023 (summer 2020), Bentley et al. 2023 (summer 2021), Reinsch et al. 2023 (summer 2022), Bentley et al. 2024 (summer 2023)
CS 2018-2023	England	375	MTFPSJX4	Bracken	mineral	15	9.73	4.51	4.39	0.0439	0.0439	0.097	0.452	0.452	Bentley et al. 2023 (summer 2018-2019), Bentley et al. 2023 (summer 2020), Bentley et al. 2023 (summer 2021), Reinsch et al. 2023 (summer 2022), Bentley et al. 2024 (summer 2023)
CS 2018-2023	England	375	MTFPSJX5	Peatland	mineral	15	14.22	7.34	7.23	0.0723	0.0723	0.142	0.508	0.508	Bentley et al. 2023 (summer 2018-2019), Bentley et al. 2023 (summer 2020), Bentley et al. 2023 (summer 2021), Reinsch et al. 2023 (summer 2022), Bentley et al. 2024 (summer 2023)
CS 2018-2023	Scotland	375	NDDDBTX1	Heathland	organic	15	92.92	52.7	52.62	0.5262	0.5262	0.929	0.566	0.566	Bentley et al. 2023 (summer 2018-2019), Bentley et al. 2023 (summer 2020), Bentley et al. 2023 (summer 2021), Reinsch et al. 2023 (summer 2022), Bentley et al. 2024 (summer 2023)
CS 2018-2023	Scotland	375	NDDDBTX2	Peatland	organic	15	93.75	53.3	53.19	0.5319	0.5319	0.938	0.567	0.567	Bentley et al. 2023 (summer 2018-2019), Bentley et al. 2023 (summer 2020), Bentley et al. 2023 (summer 2021), Reinsch et al. 2023 (summer 2022), Bentley et al. 2024 (summer 2023)
CS 2018-2023	Scotland	375	NDDDBTX3	Peatland	organic	15	96.23	52.1	52.05	0.5205	0.5205	0.962	0.541	0.541	Bentley et al. 2023 (summer 2018-2019), Bentley et al. 2023 (summer 2020), Bentley et al. 2023 (summer 2021), Reinsch et al. 2023 (summer 2022), Bentley et al. 2024 (summer 2023)
CS 2018-2023	Scotland	375	NDDDBTX4	Peatland	organic	15	97.01	53.1	53.05	0.5305	0.5305	0.97	0.547	0.547	Bentley et al. 2023 (summer 2018-2019), Bentley et al. 2023 (summer 2020), Bentley et al. 2023 (summer 2021), Reinsch et al. 2023 (summer 2022), Bentley et al. 2024 (summer 2023)
CS 2018-2023	Scotland	375	NDDDBTX5	Heathland	organic	15	95.71	52.4	52.34	0.5234	0.5234	0.957	0.547	0.547	Bentley et al. 2023 (summer 2018-2019), Bentley et al. 2023 (summer 2020), Bentley et al. 2023 (summer 2021), Reinsch et al. 2023 (summer 2022), Bentley et al. 2024 (summer 2023)
CS 2018-2023	Scotland	375	CHTONIX1	Heathland	organic	15	62.34	34.6	34.45	0.3445	0.3445	0.623	0.553	0.553	Bentley et al. 2023 (summer 2018-2019), Bentley et al. 2023 (summer 2020), Bentley et al. 2023 (summer 2021), Reinsch et al. 2023 (summer 2022), Bentley et al. 2024 (summer 2023)
CS 2018-2023	Scotland	375	CHTONIX2	Heathland	organic	15	40.41	18.8	18.51	0.1851	0.1851	0.404	0.458	0.458	Bentley et al. 2023 (summer 2018-2019), Bentley et al. 2023 (summer 2020), Bentley et al. 2023 (summer 2021), Reinsch et al. 2023 (summer 2022), Bentley et al. 2024 (summer 2023)
CS 2018-2023	Scotland	375	CHTONIX3	Heathland	organic	15	37.54	22.3	22.01	0.2201	0.2201	0.375	0.586	0.586	Bentley et al. 2023 (summer 2018-2019), Bentley et al. 2023 (summer 2020), Bentley et al. 2023 (summer 2021), Reinsch et al. 2023 (summer 2022), Bentley et al. 2024 (summer 2023)
CS 2018-2023	Scotland	375	CHTONIX4	Peatland	organic	15	94.71	53.1	53.01	0.5301	0.5301	0.947	0.56	0.56	Bentley et al. 2023 (summer 2018-2019), Bentley et al. 2023 (summer 2020), Bentley et al. 2023 (summer 2021), Reinsch et al. 2023 (summer 2022), Bentley et al. 2024 (summer 2023)
CS 2018-2023	Scotland	375	CHTONIX5	Heathland	organic	15	95.46	51.6	51.53	0.5153	0.5153	0.955	0.54	0.54	Bentley et al. 2023 (summer 2018-2019), Bentley et al. 2023 (summer 2020), Bentley et al. 2023 (summer 2021), Reinsch et al. 2023 (summer 2022), Bentley et al. 2024 (summer 2023)
CS 2018-2023	Scotland	375	GUBASCX1	Neutral Grassland	mineral	15	6.32	3.5	3.44	0.0344	0.0344	0.063	0.544	0.544	Bentley et al. 2023 (summer 2018-2019), Bentley et al. 2023 (summer 2020), Bentley et al. 2023 (summer 2021), Reinsch et al. 2023 (summer 2022), Bentley et al. 2024 (summer 2023)
CS 2018-2023	Scotland	375	GUBASCX2	Improved Grassland	mineral	15	9.99	5.18	5.07	0.0507	0.0507	0.1	0.507	0.507	Bentley et al. 2023 (summer 2018-2019), Bentley et al. 2023 (summer 2020), Bentley et al. 2023 (summer 2021), Reinsch et al. 2023 (summer 2022), Bentley et al. 2024 (summer 2023)
CS 2018-2023	Scotland	375	HPLWERX1	Peatland	organic	15	95.93	51.9	51.86	0.5186	0.5186	0.959	0.541	0.541	Bentley et al. 2023 (summer 2018-2019), Bentley et al. 2023 (summer 2020), Bentley et al. 2023 (summer 2021), Reinsch et al. 2023 (summer 2022), Bentley et al. 2024 (summer 2023)
CS 2018-2023	Scotland	375	HPLWERX2	Heathland	organic	15	96.21	53.4	53.38	0.5338	0.5338	0.962	0.555	0.555	Bentley et al. 2023 (summer 2018-2019), Bentley et al. 2023 (summer 2020), Bentley et al. 2023 (summer 2021), Reinsch et al. 2023 (summer 2022), Bentley et al. 2024 (summer 2023)
CS 2018-2023	Scotland	375	HPLWERX3	Peatland	organic	15	95.1	51.8	51.71	0.5171	0.5171	0.951	0.544	0.544	Bentley et al. 2023 (summer 2018-2019), Bentley et al. 2023 (summer 2020), Bentley et al. 2023 (summer 2021), Reinsch et al. 2023 (summer 2022), Bentley et al. 2024 (summer 2023)
CS 2018-2023	Scotland	375	HPLWERX4	Peatland	organic	15	96.07	51.6	51.54	0.5154	0.5154	0.961	0.536	0.536	Bentley et al. 2023 (summer 2018-2019), Bentley et al. 2023 (summer 2020), Bentley et al. 2023 (summer 2021), Reinsch et al. 2023 (summer 2022), Bentley et al. 2024 (summer 2023)
CS 2018-2023	Scotland	375	HPLWERX5	Peatland	organic	15	93.2	49.8	49.67	0.4967	0.4967	0.932	0.533	0.533	Bentley et al. 2023 (summer 2018-2019), Bentley et al. 2023 (summer 2020), Bentley et al. 2023 (summer 2021), Reinsch et al. 2023 (summer 2022), Bentley et al. 2024 (summer 2023)
CS 2018-2023	Scotland	375	OTMPPXX1	Peatland	organic	15	95.4	49.4	49.32	0.4932	0.4932	0.954	0.517	0.517	Bentley et al. 2023 (summer 2018-2019), Bentley et al. 2023 (summer 2020), Bentley et al. 2023 (summer 2021), Reinsch et al. 2023 (summer 2022), Bentley et al. 2024 (summer 2023)
CS 2018-2023	Scotland	375	OTMPPXX2	Peatland	organic	15	85.05	47.4	47.32	0.4732	0.4732	0.851	0.556	0.556	Bentley et al. 2023 (summer 2018-2019), Bentley et al. 2023 (summer 2020), Bentley et al. 2023 (summer 2021), Reinsch et al. 2023 (summer 2022), Bentley et al. 2024 (summer 2023)
CS 2018-2023	Scotland	375	OTMPPXX3	Peatland	organic	15	96.22	50.2	50.14	0.5014	0.5014	0.962	0.521	0.521	Bentley et al. 2023 (summer 2018-2019), Bentley et al. 2023 (summer 2020), Bentley et al. 2023 (summer 2021), Reinsch et al. 2023 (summer 2022), Bentley et al. 2024 (summer 2023)
CS 2018-2023	Scotland	375	OTMPPXX4	Peatland	organic	15	91.56	48	47.92	0.4792	0.4792	0.916	0.523	0.523	Bentley et al. 2023 (summer 2018-2019), Bentley et al. 2023 (summer 2020), Bentley et al. 2023 (summer 2021), Reinsch et al. 2023 (summer 2022), Bentley et al. 2024 (summer 2023)
CS 2018-2023	Scotland	375	OTMPPXX5	Heathland	mineral	15	11.61	6.92	6.87	0.0687	0.0687	0.116	0.592	0.592	Bentley et al. 2023 (summer 2018-2019), Bentley et al. 2023 (summer 2020), Bentley et al. 2023 (summer 2021), Reinsch et al. 2023 (summer 2022), Bentley et al. 2024 (summer 2023)
CS 2018-2023	Scotland	375	OJWELSX1	Peatland	organic	15	96.13	51.7	51.64	0.5164	0.5164	0.961	0.537	0.537	Bentley et al. 2023 (summer 2018-2019), Bentley et al. 2023 (summer 2020), Bentley et al. 2023 (summer 2021), Reinsch et al. 2023 (summer 2022), Bentley et al. 2024 (summer 2023)
CS 2018-2023	Scotland	375	OJWELSX2	Peatland	organic	15	96.27	51.8	51.73	0.5173	0.5173	0.963	0.537	0.537	Bentley et al. 2023 (summer 2018-2019), Bentley et al. 2023 (summer 2020), Bentley et al. 2023 (summer 2021), Reinsch et al. 2023 (summer 2022), Bentley et al. 2024 (summer 2023)
CS 2018-2023	Scotland	375	OJWELSX3	Peatland	organic	15	89.04	47	46.89	0.4689	0.4689	0.89	0.527	0.527	Bentley et al. 2023 (summer 2018-2019), Bentley et al. 2023 (summer 2020), Bentley et al. 2023 (summer 2021), Reinsch et al. 2023 (summer 2022), Bentley et al. 2024 (summer 2023)
CS 2018-2023	Scotland	375	OJWELSX4	Peatland	organic	15	75.6	41.1	41.01	0.4101	0.4101	0.756	0.542	0.542	Bentley et al. 2023 (summer 2018-2019), Bentley et al. 2023 (summer 2020), Bentley et al. 2023 (summer 2021), Reinsch et al. 2023 (summer 2022), Bentley et al. 2024 (summer 2023)
CS 2018-2023	Scotland	375	OJWELSX5	Heathland	organic	15	40.21	20.9	20.81	0.2081	0.2081	0.402	0.517	0.517	Bentley et al. 2023 (summer 2018-2019), Bentley et al. 2023 (summer 2020), Bentley et al. 2023 (summer 2021), Reinsch et al. 2023 (summer 2022), Bentley et al. 2024 (summer 2023)
CS 2018-2023	Scotland	375	AKYQNYX1	Coniferous Woodland	mineral	15	17.07	10.5	10.45	0.1045	0.1045	0.171	0.612	0.612	Bentley et al. 2023 (summer 2018-2019), Bentley et al. 2023 (summer 2020), Bentley et al. 2023 (summer 2021), Reinsch et al. 2023 (summer 2022), Bentley et al. 2024 (summer 2023)
CS 2018-2023	Scotland	375	AKYQNYX2	Coniferous Woodland	mineral	15	19.63	10.2	10.14	0.1014	0.1014	0.196	0.516	0.516	Bentley et al. 2023 (summer 2018-2019), Bentley et al. 2023 (summer 2020), Bentley et al. 2023 (summer 2021), Reinsch et al. 2023 (summer 2022), Bentley et al. 2024 (summer 2023)
CS 2018-2023	Scotland	375	AKYQNYX3	Coniferous Woodland	organic	15	24.99	15.6	15.55	0.1555	0.1555	0.25	0.622	0.622	Bentley et al. 2023 (summer 2018-2019), Bentley et al. 2023 (summer 2020), Bentley et al. 2023 (summer 2021), Reinsch et al. 2023 (summer 2022), Bentley et al. 2024 (summer 2023)
CS 2018-2023	Scotland	375	AKYQNYX4	Coniferous Woodland	mineral	15	17.03	9.36	9.26	0.0926	0.0926	0.17	0.544	0.544	Bentley et al. 2023 (summer 2018-2019), Bentley et al. 2023 (summer 2020), Bentley et al. 2023 (summer 2021), Reinsch et al. 2023 (summer 2022), Bentley et al. 2024 (summer 2023)
CS 2018-2023	Scotland	375	AKYQNYX5	Coniferous Woodland	organic	15	79.78	46.9	46.85	0.4685	0.4685	0.798	0.587	0.587	Bentley et al. 2023 (summer 2018-2019), Bentley et al. 2023 (summer 2020), Bentley et al. 2023 (summer 2021), Reinsch et al. 2023 (summer 2022), Bentley et al. 2024 (summer 2023)
CS 2018-2023	Scotland	375	MSRUTPX2	Broadleaved Woodland	mineral	15	8.96	5	4.95	0.0495	0.0495	0.09	0.552	0.552	Bentley et al. 2023 (summer 2018-2019), Bentley et al. 2023 (summer 2020), Bentley et al. 2023 (summer 2021), Reinsch et al. 2023 (summer 2022), Bentley et al. 2024 (summer 2023)
CS 2018-2023	Scotland	375	MSRUTPX3	Peatland	organic	15	41.72	25.7	25.53	0.2553	0.2553	0.417	0.612	0.612	Bentley et al. 2023 (summer 2018-2019), Bentley et al. 2023 (summer 2020), Bentley et al. 2023 (summer 2021), Reinsch et al. 2023 (summer 2022), Bentley et al. 2024 (summer 2023)
CS 2018-2023	Scotland	375	MSRUTPX4	Acid Grassland	organic	15	76	43.4	43.28	0.4328	0.4328	0.76	0.569	0.569	Bentley et al. 2023 (summer 2018-2019), Bentley et al. 2023 (summer 2020), Bentley et al. 2023 (summer 2021), Reinsch et al. 2023 (summer 2022), Bentley et al. 2024 (summer 2023)
CS 2018-2023	Scotland	375	MSRUTPX5	Improved Grassland	mineral	15	10.46	6.48	6.4	0.064	0.064	0.105	0.612	0.612	Bentley et al. 2023 (summer 2018-2019), Bentley et al. 2023 (summer 2020), Bentley et al. 2023 (summer 2021), Reinsch et al. 2023 (summer 2022), Bentley et al. 2024 (summer 2023)
CS 2018-2023	Scotland	375	MSRUTPX6	Coniferous Woodland	organic	15	48.61	27.6	27.55	0.2755	0.2755	0.486	0.567	0.567	Bentley et al. 2023 (summer 2018-2019), Bentley et al. 2023 (summer 2020), Bentley et al. 2023 (summer 2021), Reinsch et al. 2023 (summer 2022), Bentley et al. 2024 (summer 2023)
CS 2018-2023	Scotland	375	KKXZXWX1	Peatland	organic	15	96.11	52.4	52.34	0.5234	0.5234	0.961	0.545	0.545	Bentley et al. 2023 (summer 2018-2019), Bentley et al. 2023 (summer 2020), Bentley et al. 2023 (summer 2021), Reinsch et al. 2023 (summer 2022), Bentley et al. 2024 (summer 2023)
CS 2018-2023	Scotland	375	KKXZXWX2	Coniferous Woodland	organic	15	82.37	45.8	45.73	0.4573	0.4573	0.824	0.555	0.555	Bentley et al. 2023 (summer 2018-2019), Bentley et al. 2023 (summer 2020), Bentley et al. 2023 (summer 2021), Reinsch et al. 2023 (summer 2022), Bentley et al. 2024 (summer 2023)
CS 2018-2023	Scotland	375	KKXZXWX3	Coniferous Woodland	organic	15	74.59	41.5	41.43	0.4143	0.4143	0.746	0.555	0.555	Bentley et al. 2023 (summer 2018-2019), Bentley et al. 2023 (summer 2020), Bentley et al. 2023 (summer 2021), Reinsch et al. 2023 (summer 2022), Bentley et al. 2024 (summer 2023)
CS 2018-2023	Scotland	375	KKXZXWX4	Coniferous Woodland	mineral	15	15.47	7.25	7.08	0.0708	0.0708	0.155	0.458	0.458	Bentley et al. 2023 (summer 2018-2019), Bentley et al. 2023 (summer 2020), Bentley et al. 2023 (summer 2021), Reinsch et al. 2023 (summer 2022), Bentley et al. 2024 (summer 2023)
CS 2018-2023	Scotland	375	KKXZXWX5	Heathland	organic	15	38.29	21.6	21.48	0.2148	0.2148	0.383	0.561	0.561	Bentley et al. 2023 (summer 2018-2019), Bentley et al. 2023 (summer 2020), Bentley et al. 2023 (summer 2021), Reinsch et al. 2023 (summer 2022), Bentley et al. 2024 (summer 2023)
CS 2018-2023	Scotland	375	CMBROGX1	Coniferous Woodland	mineral	15	18.7	11.8	11.68	0.1168	0.1168	0.187	0.625	0.625	Bentley et al. 2023 (summer 2018-2019), Bentley et al. 2023 (summer 2020), Bentley et al. 2023 (summer 2021), Reinsch et al. 2023 (summer 2022), Bentley et al. 2024 (summer 2023)
CS 2018-2023	Scotland	375	CMBROGX2	Coniferous Woodland	mineral	15	10.35	6	5.87	0.0587	0.0587	0.104	0.567	0.567	Bentley et al. 2023 (summer 2018-2019), Bentley et al. 2023 (summer 2020), Bentley et al. 2023 (summer 2021), Reinsch et al. 2023 (summer 2022), Bentley et al. 2024 (summer 2023)
CS 2018-2023	Scotland	375	CMBROGX3	Coniferous Woodland	organic	15	35.67	23.7	23.59	0.2359	0.2359	0.357	0.661	0.661	Bentley et al. 2023 (summer 2018-2019), Bentley et al. 2023 (summer 2020), Bentley et al. 2023 (summer 2021), Reinsch et al. 2023 (summer 2022), Bentley et al. 2024 (summer 2023)
CS 2018-2023	Scotland	375	CMBROGX4	Coniferous Woodland	organic	15	87.67	45	44.86	0.4486	0.4486	0.877	0.512	0.512	Bentley et al. 2023 (summer 2018-2019), Bentley et al. 2023 (summer 2020), Bentley et al. 2023 (summer 2021), Reinsch et al. 2023 (summer 2022), Bentley et al. 2024 (summer 2023)
CS 2018-2023	Scotland	375	CMBROGX5	Coniferous Woodland	mineral	15	8.15	4.3	4.15	0.0415	0.0415	0.082	0.509	0.509	Bentley et al. 2023 (summer 2018-2019), Bentley et al. 2023 (summer 2020), Bentley et al. 2023 (summer 2021), Reinsch et al. 2023 (summer 2022), Bentley et al. 2024 (summer 2023)
CS 2018-2023	Scotland	375	XNMVMFX1	Broadleaved Woodland	organic	15	91.07	48.2	48.09	0.4809	0.4809	0.911	0.528	0.528	Bentley et al. 2023 (summer 2018-2019), Bentley et al. 2023 (summer 2020), Bentley et al. 2023 (summer 2021), Reinsch et al. 2023 (summer 2022), Bentley et al. 2024 (summer 2023)
CS 2018-2023	Scotland	375	XNMVMFX2	Peatland	organic	15	22.22	12	11.82	0.1182	0.1182	0.222	0.532	0.532	Bentley et al. 2023 (summer 2018-2019), Bentley et al. 2023 (summer 2020), Bentley et al. 2023 (summer 2021), Reinsch et al. 2023 (summer 2022), Bentley et al. 2024 (summer 2023)
CS 2018-2023	Scotland	375	XNMVMFX3	Peatland	mineral	15	11.03	6.96	6.76	0.0676	0.0676	0.11	0.613	0.613	Bentley et al. 2023 (summer 2018-2019), Bentley et al. 2023 (summer 2020), Bentley et al. 2023 (summer 2021), Reinsch et al. 2023 (summer 2022), Bentley et al. 2024 (summer 2023)
CS 2018-2023	Scotland	375	XNMVMFX5	Cropland	mineral	15	8.58	4.18	4.03	0.0403	0.0403	0.086	0.47	0.47	Bentley et al. 2023 (summer 2018-2019), Bentley et al. 2023 (summer 2020), Bentley et al. 2023 (summer 2021), Reinsch et al. 2023 (summer 2022), Bentley et al. 2024 (summer 2023)
CS 2018-2023	Scotland	375	XNMVMFX6	Peatland	organic	15	75.14	39.9	39.69	0.3969	0.3969	0.751	0.528	0.528	Bentley et al. 2023 (summer 2018-2019), Bentley et al. 2023 (summer 2020), Bentley et al. 2023 (summer 2021), Reinsch et al. 2023 (summer 2022), Bentley et al. 2024 (summer 2023)
CS 2018-2023	Scotland	375	AQLJEHX1	Broadleaved Woodland	organic	15	93.64	54.8	54.73	0.5473	0.5473	0.936	0.584	0.584	Bentley et al. 2023 (summer 2018-2019), Bentley et al. 2023 (summer 2020), Bentley et al. 2023 (summer 2021), Reinsch et al. 2023 (summer 2022), Bentley et al. 2024 (summer 2023)
CS 2018-2023	Scotland	375	AQLJEHX2	Broadleaved Woodland	mineral	15	9.23	5.18	4.98	0.0498	0.0498	0.092	0.54	0.54	Bentley et al. 2023 (summer 2018-2019), Bentley et al. 2023 (summer 2020), Bentley et al. 2023 (summer 2021), Reinsch et al. 2023 (summer 2022), Bentley et al. 2024 (summer 2023)
CS 2018-2023	Scotland	375	AQLJEHX3	Coniferous Woodland	mineral	15	12.68	7.06	7.02	0.0702	0.0702	0.127	0.554	0.554	Bentley et al. 2023 (summer 2018-2019), Bentley et al. 2023 (summer 2020), Bentley et al. 2023 (summer 2021), Reinsch et al. 2023 (summer 2022), Bentley et al. 2024 (summer 2023)
CS 2018-2023	Scotland	375	AQLJEHX5	Broadleaved Woodland	mineral	15	5.5	2.65	2.61	0.0261	0.0261	0.055	0.475	0.475	Bentley et al. 2023 (summer 2018-2019), Bentley et al. 2023 (summer 2020), Bentley et al. 2023 (summer 2021), Reinsch et al. 2023 (summer 2022), Bentley et al. 2024 (summer 2023)
CS 2018-2023	Scotland	375	AQLJEHX6	Improved Grassland	mineral	15	9.57	4.75	4.69	0.0469	0.0469	0.096	0.49	0.49	Bentley et al. 2023 (summer 2018-2019), Bentley et al. 2023 (summer 2020), Bentley et al. 2023 (summer 2021), Reinsch et al. 2023 (summer 2022), Bentley et al. 2024 (summer 2023)
CS 2018-2023	Scotland	375	EPCXUGX1	Improved Grassland	mineral	15	7.84	3.83	3.75	0.0375	0.0375	0.078	0.479	0.479	Bentley et al. 2023 (summer 2018-2019), Bentley et al. 2023 (summer 2020), Bentley et al. 2023 (summer 2021), Reinsch et al. 2023 (summer 2022), Bentley et al. 2024 (summer 2023)
CS 2018-2023	Scotland	375	EPCXUGX2	Coniferous Woodland	mineral	15	5.84	3.15	3.09	0.0309	0.0309	0.058	0.528	0.528	Bentley et al. 2023 (summer 2018-2019), Bentley et al. 2023 (summer 2020), Bentley et al. 2023 (summer 2021), Reinsch et al. 2023 (summer 2022), Bentley et al. 2024 (summer 2023)
CS 2018-2023	Scotland	375	EPCXUGX3	Coniferous Woodland	mineral	15	9.17	5.15	5.09	0.0509	0.0509	0.092	0.556	0.556	Bentley et al. 2023 (summer 2018-2019), Bentley et al. 2023 (summer 2020), Bentley et al. 2023 (summer 2021), Reinsch et al. 2023 (summer 2022), Bentley et al. 2024 (summer 2023)
CS 2018-2023	Scotland	375	EPCXUGX4	Coniferous Woodland	organic	15	30.29	18.5	18.45	0.1845	0.1845	0.303	0.609	0.609	Bentley et al. 2023 (summer 2018-2019), Bentley et al. 2023 (summer 2020), Bentley et al. 2023 (summer 2021), Reinsch et al. 2023 (summer 2022), Bentley et al. 2024 (summer 2023)
CS 2018-2023	Scotland	375	EPCXUGX5	Acid Grassland	organic	15	83.54	45.1	45.05	0.4505	0.4505	0.835	0.539	0.539	Bentley et al. 2023 (summer 2018-2019), Bentley et al. 2023 (summer 2020), Bentley et al. 2023 (summer 2021), Reinsch et al. 2023 (summer 2022), Bentley et al. 2024 (summer 2023)
CS 2018-2023	Scotland	375	KKQPEWX2	Peatland	organic	15	30.37	13.8	13.71	0.1371	0.1371	0.304	0.451	0.451	Bentley et al. 2023 (summer 2018-2019), Bentley et al. 2023 (summer 2020), Bentley et al. 2023 (summer 2021), Reinsch et al. 2023 (summer 2022), Bentley et al. 2024 (summer 2023)
CS 2018-2023	Scotland	375	HHGYVRX1	Peatland	organic	15	95.25	53.7	53.64	0.5364	0.5364	0.953	0.563	0.563	Bentley et al. 2023 (summer 2018-2019), Bentley et al. 2023 (summer 2020), Bentley et al. 2023 (summer 2021), Reinsch et al. 2023 (summer 2022), Bentley et al. 2024 (summer 2023)
CS 2018-2023	Scotland	375	HHGYVRX2	Peatland	organic	15	96.14	53	52.93	0.5293	0.5293	0.961	0.551	0.551	Bentley et al. 2023 (summer 2018-2019), Bentley et al. 2023 (summer 2020), Bentley et al. 2023 (summer 2021), Reinsch et al. 2023 (summer 2022), Bentley et al. 2024 (summer 2023)
CS 2018-2023	Scotland	375	HHGYVRX3	Peatland	organic	15	94.77	49.2	49.14	0.4914	0.4914	0.948	0.518	0.518	Bentley et al. 2023 (summer 2018-2019), Bentley et al. 2023 (summer 2020), Bentley et al. 2023 (summer 2021), Reinsch et al. 2023 (summer 2022), Bentley et al. 2024 (summer 2023)
CS 2018-2023	Scotland	375	HHGYVRX4	Heathland	mineral	15	14.92	8.3	8.16	0.0816	0.0816	0.149	0.547	0.547	Bentley et al. 2023 (summer 2018-2019), Bentley et al. 2023 (summer 2020), Bentley et al. 2023 (summer 2021), Reinsch et al. 2023 (summer 2022), Bentley et al. 2024 (summer 2023)
CS 2018-2023	Scotland	375	HHGYVRX5	Peatland	organic	15	97.18	50.3	50.21	0.5021	0.5021	0.972	0.517	0.517	Bentley et al. 2023 (summer 2018-2019), Bentley et al. 2023 (summer 2020), Bentley et al. 2023 (summer 2021), Reinsch et al. 2023 (summer 2022), Bentley et al. 2024 (summer 2023)
CS 2018-2023	Scotland	375	HFZBUFX1	Peatland	organic	15	85.25	45.2	45.13	0.4513	0.4513	0.853	0.529	0.529	Bentley et al. 2023 (summer 2018-2019), Bentley et al. 2023 (summer 2020), Bentley et al. 2023 (summer 2021), Reinsch et al. 2023 (summer 2022), Bentley et al. 2024 (summer 2023)
CS 2018-2023	Scotland	375	HFZBUFX2	Peatland	organic	15	94.21	52	51.93	0.5193	0.5193	0.942	0.551	0.551	Bentley et al. 2023 (summer 2018-2019), Bentley et al. 2023 (summer 2020), Bentley et al. 2023 (summer 2021), Reinsch et al. 2023 (summer 2022), Bentley et al. 2024 (summer 2023)
CS 2018-2023	Scotland	375	HFZBUFX3	Peatland	organic	15	73.22	43	42.95	0.4295	0.4295	0.732	0.587	0.587	Bentley et al. 2023 (summer 2018-2019), Bentley et al. 2023 (summer 2020), Bentley et al. 2023 (summer 2021), Reinsch et al. 2023 (summer 2022), Bentley et al. 2024 (summer 2023)
CS 2018-2023	Scotland	375	HFZBUFX4	Peatland	organic	15	93.36	51	50.94	0.5094	0.5094	0.934	0.546	0.546	Bentley et al. 2023 (summer 2018-2019), Bentley et al. 2023 (summer 2020), Bentley et al. 2023 (summer 2021), Reinsch et al. 2023 (summer 2022), Bentley et al. 2024 (summer 2023)
CS 2018-2023	Scotland	375	HFZBUFX5	Peatland	organic	15	90.55	48.7	48.64	0.4864	0.4864	0.905	0.537	0.537	Bentley et al. 2023 (summer 2018-2019), Bentley et al. 2023 (summer 2020), Bentley et al. 2023 (summer 2021), Reinsch et al. 2023 (summer 2022), Bentley et al. 2024 (summer 2023)
CS 2018-2023	Scotland	375	ANHJGWX2	Peatland	organic	15	92.8	49.5	49.37	0.4937	0.4937	0.928	0.532	0.532	Bentley et al. 2023 (summer 2018-2019), Bentley et al. 2023 (summer 2020), Bentley et al. 2023 (summer 2021), Reinsch et al. 2023 (summer 2022), Bentley et al. 2024 (summer 2023)
CS 2018-2023	Scotland	375	ANHJGWX3	Peatland	organic	15	95.78	52.5	52.42	0.5242	0.5242	0.958	0.547	0.547	Bentley et al. 2023 (summer 2018-2019), Bentley et al. 2023 (summer 2020), Bentley et al. 2023 (summer 2021), Reinsch et al. 2023 (summer 2022), Bentley et al. 2024 (summer 2023)
CS 2018-2023	Scotland	375	ANHJGWX4	Peatland	organic	15	69.51	35.8	35.72	0.3572	0.3572	0.695	0.514	0.514	Bentley et al. 2023 (summer 2018-2019), Bentley et al. 2023 (summer 2020), Bentley et al. 2023 (summer 2021), Reinsch et al. 2023 (summer 2022), Bentley et al. 2024 (summer 2023)
CS 2018-2023	Scotland	375	ANHJGWX5	Peatland	organic	15	81.64	42.5	42.35	0.4235	0.4235	0.816	0.519	0.519	Bentley et al. 2023 (summer 2018-2019), Bentley et al. 2023 (summer 2020), Bentley et al. 2023 (summer 2021), Reinsch et al. 2023 (summer 2022), Bentley et al. 2024 (summer 2023)
CS 2018-2023	Scotland	375	JFYGILX1	Peatland	organic	15	71.16	37.1	36.9	0.369	0.369	0.712	0.519	0.519	Bentley et al. 2023 (summer 2018-2019), Bentley et al. 2023 (summer 2020), Bentley et al. 2023 (summer 2021), Reinsch et al. 2023 (summer 2022), Bentley et al. 2024 (summer 2023)
CS 2018-2023	Scotland	375	JFYGILX2	Peatland	organic	15	64.56	34.5	34.32	0.3432	0.3432	0.646	0.532	0.532	Bentley et al. 2023 (summer 2018-2019), Bentley et al. 2023 (summer 2020), Bentley et al. 2023 (summer 2021), Reinsch et al. 2023 (summer 2022), Bentley et al. 2024 (summer 2023)
CS 2018-2023	Scotland	375	JFYGILX3	Acid Grassland	organic	15	89.35	46.8	46.66	0.4666	0.4666	0.893	0.522	0.522	Bentley et al. 2023 (summer 2018-2019), Bentley et al. 2023 (summer 2020), Bentley et al. 2023 (summer 2021), Reinsch et al. 2023 (summer 2022), Bentley et al. 2024 (summer 2023)
CS 2018-2023	Scotland	375	JFYGILX4	Peatland	organic	15	88.33	47.2	47.08	0.4708	0.4708	0.883	0.533	0.533	Bentley et al. 2023 (summer 2018-2019), Bentley et al. 2023 (summer 2020), Bentley et al. 2023 (summer 2021), Reinsch et al. 2023 (summer 2022), Bentley et al. 2024 (summer 2023)
CS 2018-2023	Scotland	375	JFYGILX5	Peatland	organic	15	93.32	49.5	49.31	0.4931	0.4931	0.933	0.528	0.528	Bentley et al. 2023 (summer 2018-2019), Bentley et al. 2023 (summer 2020), Bentley et al. 2023 (summer 2021), Reinsch et al. 2023 (summer 2022), Bentley et al. 2024 (summer 2023)
CS 2018-2023	Scotland	375	ELWJGAX1	Peatland	organic	15	56.45	32.2	32.04	0.3204	0.3204	0.565	0.567	0.567	Bentley et al. 2023 (summer 2018-2019), Bentley et al. 2023 (summer 2020), Bentley et al. 2023 (summer 2021), Reinsch et al. 2023 (summer 2022), Bentley et al. 2024 (summer 2023)
CS 2018-2023	Scotland	375	ELWJGAX2	Acid Grassland	mineral	15	13.05	7.04	6.94	0.0694	0.0694	0.13	0.532	0.532	Bentley et al. 2023 (summer 2018-2019), Bentley et al. 2023 (summer 2020), Bentley et al. 2023 (summer 2021), Reinsch et al. 2023 (summer 2022), Bentley et al. 2024 (summer 2023)
CS 2018-2023	Scotland	375	ELWJGAX3	Peatland	organic	15	90.22	53.8	53.6	0.536	0.536	0.902	0.594	0.594	Bentley et al. 2023 (summer 2018-2019), Bentley et al. 2023 (summer 2020), Bentley et al. 2023 (summer 2021), Reinsch et al. 2023 (summer 2022), Bentley et al. 2024 (summer 2023)
CS 2018-2023	Scotland	375	ELWJGAX4	Peatland	organic	15	72.52	42.4	42.29	0.4229	0.4229	0.725	0.583	0.583	Bentley et al. 2023 (summer 2018-2019), Bentley et al. 2023 (summer 2020), Bentley et al. 2023 (summer 2021), Reinsch et al. 2023 (summer 2022), Bentley et al. 2024 (summer 2023)
CS 2018-2023	Scotland	375	ELWJGAX5	Acid Grassland	organic	15	20.59	9.73	9.63	0.0963	0.0963	0.206	0.468	0.468	Bentley et al. 2023 (summer 2018-2019), Bentley et al. 2023 (summer 2020), Bentley et al. 2023 (summer 2021), Reinsch et al. 2023 (summer 2022), Bentley et al. 2024 (summer 2023)
CS 2018-2023	Scotland	375	YJTHLCX1	Peatland	organic	15	94.78	49.2	49.12	0.4912	0.4912	0.948	0.518	0.518	Bentley et al. 2023 (summer 2018-2019), Bentley et al. 2023 (summer 2020), Bentley et al. 2023 (summer 2021), Reinsch et al. 2023 (summer 2022), Bentley et al. 2024 (summer 2023)
CS 2018-2023	Scotland	375	YJTHLCX2	Peatland	organic	15	97.34	51.3	51.26	0.5126	0.5126	0.973	0.527	0.527	Bentley et al. 2023 (summer 2018-2019), Bentley et al. 2023 (summer 2020), Bentley et al. 2023 (summer 2021), Reinsch et al. 2023 (summer 2022), Bentley et al. 2024 (summer 2023)
CS 2018-2023	Scotland	375	YJTHLCX3	Peatland	organic	15	96.61	56.1	56.06	0.5606	0.5606	0.966	0.58	0.58	Bentley et al. 2023 (summer 2018-2019), Bentley et al. 2023 (summer 2020), Bentley et al. 2023 (summer 2021), Reinsch et al. 2023 (summer 2022), Bentley et al. 2024 (summer 2023)
CS 2018-2023	Scotland	375	YJTHLCX4	Peatland	organic	15	95.6	53.1	53.03	0.5303	0.5303	0.956	0.555	0.555	Bentley et al. 2023 (summer 2018-2019), Bentley et al. 2023 (summer 2020), Bentley et al. 2023 (summer 2021), Reinsch et al. 2023 (summer 2022), Bentley et al. 2024 (summer 2023)
CS 2018-2023	Scotland	375	YJTHLCX5	Peatland	organic	15	96.36	52.6	52.54	0.5254	0.5254	0.964	0.545	0.545	Bentley et al. 2023 (summer 2018-2019), Bentley et al. 2023 (summer 2020), Bentley et al. 2023 (summer 2021), Reinsch et al. 2023 (summer 2022), Bentley et al. 2024 (summer 2023)
CS 2018-2023	Scotland	375	VIYZXKX1	Coniferous Woodland	mineral	15	19.56	11	10.97	0.1097	0.1097	0.196	0.561	0.561	Bentley et al. 2023 (summer 2018-2019), Bentley et al. 2023 (summer 2020), Bentley et al. 2023 (summer 2021), Reinsch et al. 2023 (summer 2022), Bentley et al. 2024 (summer 2023)
CS 2018-2023	Scotland	375	VIYZXKX2	Coniferous Woodland	mineral	15	18.84	10.2	10.16	0.1016	0.1016	0.188	0.539	0.539	Bentley et al. 2023 (summer 2018-2019), Bentley et al. 2023 (summer 2020), Bentley et al. 2023 (summer 2021), Reinsch et al. 2023 (summer 2022), Bentley et al. 2024 (summer 2023)
CS 2018-2023	Scotland	375	VIYZXKX5	Improved Grassland	mineral	15	8.24	4.12	4.07	0.0407	0.0407	0.082	0.493	0.493	Bentley et al. 2023 (summer 2018-2019), Bentley et al. 2023 (summer 2020), Bentley et al. 2023 (summer 2021), Reinsch et al. 2023 (summer 2022), Bentley et al. 2024 (summer 2023)
CS 2018-2023	Scotland	375	KVEVJDX1	Peatland	organic	15	66.75	35.9	35.77	0.3577	0.3577	0.667	0.536	0.536	Bentley et al. 2023 (summer 2018-2019), Bentley et al. 2023 (summer 2020), Bentley et al. 2023 (summer 2021), Reinsch et al. 2023 (summer 2022), Bentley et al. 2024 (summer 2023)
CS 2018-2023	Scotland	375	KVEVJDX2	Heathland	organic	15	93.83	48.6	48.57	0.4857	0.4857	0.938	0.518	0.518	Bentley et al. 2023 (summer 2018-2019), Bentley et al. 2023 (summer 2020), Bentley et al. 2023 (summer 2021), Reinsch et al. 2023 (summer 2022), Bentley et al. 2024 (summer 2023)
CS 2018-2023	Scotland	375	KVEVJDX4	Peatland	organic	15	33.61	21.3	21.25	0.2125	0.2125	0.336	0.632	0.632	Bentley et al. 2023 (summer 2018-2019), Bentley et al. 2023 (summer 2020), Bentley et al. 2023 (summer 2021), Reinsch et al. 2023 (summer 2022), Bentley et al. 2024 (summer 2023)
CS 2018-2023	Scotland	375	KVEVJDX5	Peatland	organic	15	30.55	16.3	16.25	0.1625	0.1625	0.306	0.532	0.532	Bentley et al. 2023 (summer 2018-2019), Bentley et al. 2023 (summer 2020), Bentley et al. 2023 (summer 2021), Reinsch et al. 2023 (summer 2022), Bentley et al. 2024 (summer 2023)
CS 2018-2023	England	375	BSIDQZX1	Improved Grassland	mineral	15	7.69	5.52	3.58	0.0358	0.0358	0.077	0.466	0.466	Bentley et al. 2023 (summer 2018-2019), Bentley et al. 2023 (summer 2020), Bentley et al. 2023 (summer 2021), Reinsch et al. 2023 (summer 2022), Bentley et al. 2024 (summer 2023)
CS 2018-2023	England	375	BSIDQZX2	Improved Grassland	mineral	15	13.73	12.3	6.99	0.0699	0.0699	0.137	0.509	0.509	Bentley et al. 2023 (summer 2018-2019), Bentley et al. 2023 (summer 2020), Bentley et al. 2023 (summer 2021), Reinsch et al. 2023 (summer 2022), Bentley et al. 2024 (summer 2023)
CS 2018-2023	England	375	BSIDQZX3	Improved Grassland	mineral	15	9.37	7.35	4.68	0.0468	0.0468	0.094	0.5	0.5	Bentley et al. 2023 (summer 2018-2019), Bentley et al. 2023 (summer 2020), Bentley et al. 2023 (summer 2021), Reinsch et al. 2023 (summer 2022), Bentley et al. 2024 (summer 2023)
CS 2018-2023	England	375	BSIDQZX4	Improved Grassland	mineral	15	7.26	3.89	3.21	0.0321	0.0321	0.073	0.442	0.442	Bentley et al. 2023 (summer 2018-2019), Bentley et al. 2023 (summer 2020), Bentley et al. 2023 (summer 2021), Reinsch et al. 2023 (summer 2022), Bentley et al. 2024 (summer 2023)
CS 2018-2023	Scotland	375	QNUBNNX1	Peatland	organic	15	96.2	55.1	54.99	0.5499	0.5499	0.962	0.572	0.572	Bentley et al. 2023 (summer 2018-2019), Bentley et al. 2023 (summer 2020), Bentley et al. 2023 (summer 2021), Reinsch et al. 2023 (summer 2022), Bentley et al. 2024 (summer 2023)
CS 2018-2023	Scotland	375	QNUBNNX2	Peatland	organic	15	96.98	50.5	50.45	0.5045	0.5045	0.97	0.52	0.52	Bentley et al. 2023 (summer 2018-2019), Bentley et al. 2023 (summer 2020), Bentley et al. 2023 (summer 2021), Reinsch et al. 2023 (summer 2022), Bentley et al. 2024 (summer 2023)
CS 2018-2023	Scotland	375	QNUBNNX3	Peatland	organic	15	30.83	14	13.88	0.1388	0.1388	0.308	0.45	0.45	Bentley et al. 2023 (summer 2018-2019), Bentley et al. 2023 (summer 2020), Bentley et al. 2023 (summer 2021), Reinsch et al. 2023 (summer 2022), Bentley et al. 2024 (summer 2023)
CS 2018-2023	Scotland	375	QNUBNNX4	Peatland	organic	15	90.81	48.8	48.72	0.4872	0.4872	0.908	0.536	0.536	Bentley et al. 2023 (summer 2018-2019), Bentley et al. 2023 (summer 2020), Bentley et al. 2023 (summer 2021), Reinsch et al. 2023 (summer 2022), Bentley et al. 2024 (summer 2023)
CS 2018-2023	Scotland	375	QNUBNNX5	Peatland	organic	15	96.29	49.2	49.15	0.4915	0.4915	0.963	0.51	0.51	Bentley et al. 2023 (summer 2018-2019), Bentley et al. 2023 (summer 2020), Bentley et al. 2023 (summer 2021), Reinsch et al. 2023 (summer 2022), Bentley et al. 2024 (summer 2023)
CS 2018-2023	Scotland	375	QYXARRX2	Peatland	organic	15	95.37	50.8	50.73	0.5073	0.5073	0.954	0.532	0.532	Bentley et al. 2023 (summer 2018-2019), Bentley et al. 2023 (summer 2020), Bentley et al. 2023 (summer 2021), Reinsch et al. 2023 (summer 2022), Bentley et al. 2024 (summer 2023)
CS 2018-2023	Scotland	375	QYXARRX3	Peatland	organic	15	90.9	47.9	47.79	0.4779	0.4779	0.909	0.526	0.526	Bentley et al. 2023 (summer 2018-2019), Bentley et al. 2023 (summer 2020), Bentley et al. 2023 (summer 2021), Reinsch et al. 2023 (summer 2022), Bentley et al. 2024 (summer 2023)
CS 2018-2023	Scotland	375	QYXARRX5	Peatland	organic	15	80.87	44.8	44.74	0.4474	0.4474	0.809	0.553	0.553	Bentley et al. 2023 (summer 2018-2019), Bentley et al. 2023 (summer 2020), Bentley et al. 2023 (summer 2021), Reinsch et al. 2023 (summer 2022), Bentley et al. 2024 (summer 2023)
CS 2018-2023	Scotland	375	YUCTHBX1	Peatland	organic	15	58.67	32.3	32.14	0.3214	0.3214	0.587	0.548	0.548	Bentley et al. 2023 (summer 2018-2019), Bentley et al. 2023 (summer 2020), Bentley et al. 2023 (summer 2021), Reinsch et al. 2023 (summer 2022), Bentley et al. 2024 (summer 2023)
CS 2018-2023	Scotland	375	YUCTHBX2	Heathland	organic	15	95.33	52	51.89	0.5189	0.5189	0.953	0.544	0.544	Bentley et al. 2023 (summer 2018-2019), Bentley et al. 2023 (summer 2020), Bentley et al. 2023 (summer 2021), Reinsch et al. 2023 (summer 2022), Bentley et al. 2024 (summer 2023)
CS 2018-2023	Scotland	375	YUCTHBX3	Heathland	organic	15	58.24	35.7	35.6	0.356	0.356	0.582	0.611	0.611	Bentley et al. 2023 (summer 2018-2019), Bentley et al. 2023 (summer 2020), Bentley et al. 2023 (summer 2021), Reinsch et al. 2023 (summer 2022), Bentley et al. 2024 (summer 2023)
CS 2018-2023	Scotland	375	YUCTHBX4	Peatland	organic	15	89.87	49.4	49.26	0.4926	0.4926	0.899	0.548	0.548	Bentley et al. 2023 (summer 2018-2019), Bentley et al. 2023 (summer 2020), Bentley et al. 2023 (summer 2021), Reinsch et al. 2023 (summer 2022), Bentley et al. 2024 (summer 2023)
CS 2018-2023	Scotland	375	YUCTHBX5	Neutral Grassland	organic	15	60.41	33.9	33.81	0.3381	0.3381	0.604	0.56	0.56	Bentley et al. 2023 (summer 2018-2019), Bentley et al. 2023 (summer 2020), Bentley et al. 2023 (summer 2021), Reinsch et al. 2023 (summer 2022), Bentley et al. 2024 (summer 2023)
CS 2018-2023	Scotland	375	SUADBSX2	Peatland	organic	15	33.76	19.6	19.51	0.1951	0.1951	0.338	0.578	0.578	Bentley et al. 2023 (summer 2018-2019), Bentley et al. 2023 (summer 2020), Bentley et al. 2023 (summer 2021), Reinsch et al. 2023 (summer 2022), Bentley et al. 2024 (summer 2023)
CS 2018-2023	Scotland	375	SUADBSX3	Peatland	organic	15	96.27	52.4	52.33	0.5233	0.5233	0.963	0.544	0.544	Bentley et al. 2023 (summer 2018-2019), Bentley et al. 2023 (summer 2020), Bentley et al. 2023 (summer 2021), Reinsch et al. 2023 (summer 2022), Bentley et al. 2024 (summer 2023)
CS 2018-2023	Scotland	375	SUADBSX4	Heathland	organic	15	75.04	43.9	43.73	0.4373	0.4373	0.75	0.583	0.583	Bentley et al. 2023 (summer 2018-2019), Bentley et al. 2023 (summer 2020), Bentley et al. 2023 (summer 2021), Reinsch et al. 2023 (summer 2022), Bentley et al. 2024 (summer 2023)
CS 2018-2023	Scotland	375	SUADBSX5	Peatland	organic	15	43.15	25.7	25.48	0.2548	0.2548	0.432	0.59	0.59	Bentley et al. 2023 (summer 2018-2019), Bentley et al. 2023 (summer 2020), Bentley et al. 2023 (summer 2021), Reinsch et al. 2023 (summer 2022), Bentley et al. 2024 (summer 2023)
CS 2018-2023	Scotland	375	SUADBSX6	Peatland	organic	15	63.1	38.8	38.69	0.3869	0.3869	0.631	0.613	0.613	Bentley et al. 2023 (summer 2018-2019), Bentley et al. 2023 (summer 2020), Bentley et al. 2023 (summer 2021), Reinsch et al. 2023 (summer 2022), Bentley et al. 2024 (summer 2023)
CS 2018-2023	Scotland	375	OVZQKUX1	Heathland	organic	15	95.65	53.1	52.99	0.5299	0.5299	0.957	0.554	0.554	Bentley et al. 2023 (summer 2018-2019), Bentley et al. 2023 (summer 2020), Bentley et al. 2023 (summer 2021), Reinsch et al. 2023 (summer 2022), Bentley et al. 2024 (summer 2023)
CS 2018-2023	Scotland	375	OVZQKUX2	Peatland	organic	15	96.35	51.7	51.61	0.5161	0.5161	0.964	0.536	0.536	Bentley et al. 2023 (summer 2018-2019), Bentley et al. 2023 (summer 2020), Bentley et al. 2023 (summer 2021), Reinsch et al. 2023 (summer 2022), Bentley et al. 2024 (summer 2023)
CS 2018-2023	Scotland	375	OVZQKUX3	Peatland	organic	15	95.6	53.1	53.01	0.5301	0.5301	0.956	0.555	0.555	Bentley et al. 2023 (summer 2018-2019), Bentley et al. 2023 (summer 2020), Bentley et al. 2023 (summer 2021), Reinsch et al. 2023 (summer 2022), Bentley et al. 2024 (summer 2023)
CS 2018-2023	Scotland	375	OVZQKUX4	Peatland	organic	15	95.2	52.7	52.61	0.5261	0.5261	0.952	0.553	0.553	Bentley et al. 2023 (summer 2018-2019), Bentley et al. 2023 (summer 2020), Bentley et al. 2023 (summer 2021), Reinsch et al. 2023 (summer 2022), Bentley et al. 2024 (summer 2023)
CS 2018-2023	Scotland	375	OVZQKUX5	Peatland	organic	15	88.44	49.7	49.6	0.496	0.496	0.884	0.561	0.561	Bentley et al. 2023 (summer 2018-2019), Bentley et al. 2023 (summer 2020), Bentley et al. 2023 (summer 2021), Reinsch et al. 2023 (summer 2022), Bentley et al. 2024 (summer 2023)
CS 2018-2023	Scotland	375	OQQSNFX1	Acid Grassland	organic	15	92.94	52	51.76	0.5176	0.5176	0.929	0.557	0.557	Bentley et al. 2023 (summer 2018-2019), Bentley et al. 2023 (summer 2020), Bentley et al. 2023 (summer 2021), Reinsch et al. 2023 (summer 2022), Bentley et al. 2024 (summer 2023)
CS 2018-2023	Scotland	375	OQQSNFX2	Peatland	organic	15	92.56	54.7	54.44	0.5444	0.5444	0.926	0.588	0.588	Bentley et al. 2023 (summer 2018-2019), Bentley et al. 2023 (summer 2020), Bentley et al. 2023 (summer 2021), Reinsch et al. 2023 (summer 2022), Bentley et al. 2024 (summer 2023)
CS 2018-2023	Scotland	375	OQQSNFX3	Peatland	organic	15	93.82	53	52.83	0.5283	0.5283	0.938	0.563	0.563	Bentley et al. 2023 (summer 2018-2019), Bentley et al. 2023 (summer 2020), Bentley et al. 2023 (summer 2021), Reinsch et al. 2023 (summer 2022), Bentley et al. 2024 (summer 2023)
CS 2018-2023	Scotland	375	OQQSNFX4	Peatland	organic	15	94.07	51.8	51.65	0.5165	0.5165	0.941	0.549	0.549	Bentley et al. 2023 (summer 2018-2019), Bentley et al. 2023 (summer 2020), Bentley et al. 2023 (summer 2021), Reinsch et al. 2023 (summer 2022), Bentley et al. 2024 (summer 2023)
CS 2018-2023	Scotland	375	OQQSNFX5	Peatland	organic	15	94.18	52.6	52.48	0.5248	0.5248	0.942	0.557	0.557	Bentley et al. 2023 (summer 2018-2019), Bentley et al. 2023 (summer 2020), Bentley et al. 2023 (summer 2021), Reinsch et al. 2023 (summer 2022), Bentley et al. 2024 (summer 2023)
CS 2018-2023	Scotland	375	RLHVZOX1	Heathland	organic	15	69.01	41.5	41.42	0.4142	0.4142	0.69	0.6	0.6	Bentley et al. 2023 (summer 2018-2019), Bentley et al. 2023 (summer 2020), Bentley et al. 2023 (summer 2021), Reinsch et al. 2023 (summer 2022), Bentley et al. 2024 (summer 2023)
CS 2018-2023	Scotland	375	RLHVZOX2	Heathland	organic	15	89.82	49.2	49.1	0.491	0.491	0.898	0.547	0.547	Bentley et al. 2023 (summer 2018-2019), Bentley et al. 2023 (summer 2020), Bentley et al. 2023 (summer 2021), Reinsch et al. 2023 (summer 2022), Bentley et al. 2024 (summer 2023)
CS 2018-2023	Scotland	375	RLHVZOX3	Heathland	organic	15	96.13	52.5	52.4	0.524	0.524	0.961	0.545	0.545	Bentley et al. 2023 (summer 2018-2019), Bentley et al. 2023 (summer 2020), Bentley et al. 2023 (summer 2021), Reinsch et al. 2023 (summer 2022), Bentley et al. 2024 (summer 2023)
CS 2018-2023	Scotland	375	RLHVZOX4	Heathland	organic	15	93.55	52.4	52.31	0.5231	0.5231	0.935	0.559	0.559	Bentley et al. 2023 (summer 2018-2019), Bentley et al. 2023 (summer 2020), Bentley et al. 2023 (summer 2021), Reinsch et al. 2023 (summer 2022), Bentley et al. 2024 (summer 2023)
CS 2018-2023	Scotland	375	RLHVZOX5	Peatland	organic	15	94.29	50.9	50.75	0.5075	0.5075	0.943	0.538	0.538	Bentley et al. 2023 (summer 2018-2019), Bentley et al. 2023 (summer 2020), Bentley et al. 2023 (summer 2021), Reinsch et al. 2023 (summer 2022), Bentley et al. 2024 (summer 2023)
CS 2018-2023	Scotland	375	CIPHOQX2	Peatland	organic	15	95.62	51.7	51.61	0.5161	0.5161	0.956	0.54	0.54	Bentley et al. 2023 (summer 2018-2019), Bentley et al. 2023 (summer 2020), Bentley et al. 2023 (summer 2021), Reinsch et al. 2023 (summer 2022), Bentley et al. 2024 (summer 2023)
CS 2018-2023	Scotland	375	CIPHOQX3	Peatland	organic	15	94.79	51	50.92	0.5092	0.5092	0.948	0.537	0.537	Bentley et al. 2023 (summer 2018-2019), Bentley et al. 2023 (summer 2020), Bentley et al. 2023 (summer 2021), Reinsch et al. 2023 (summer 2022), Bentley et al. 2024 (summer 2023)
CS 2018-2023	Scotland	375	CIPHOQX4	Peatland	organic	15	96.4	52.4	52.36	0.5236	0.5236	0.964	0.543	0.543	Bentley et al. 2023 (summer 2018-2019), Bentley et al. 2023 (summer 2020), Bentley et al. 2023 (summer 2021), Reinsch et al. 2023 (summer 2022), Bentley et al. 2024 (summer 2023)
CS 2018-2023	Scotland	375	CIPHOQX5	Peatland	organic	15	96.24	53.3	53.21	0.5321	0.5321	0.962	0.553	0.553	Bentley et al. 2023 (summer 2018-2019), Bentley et al. 2023 (summer 2020), Bentley et al. 2023 (summer 2021), Reinsch et al. 2023 (summer 2022), Bentley et al. 2024 (summer 2023)
CS 2018-2023	Scotland	375	GGCZVEX1	Peatland	organic	15	93.28	51.2	51.12	0.5112	0.5112	0.933	0.548	0.548	Bentley et al. 2023 (summer 2018-2019), Bentley et al. 2023 (summer 2020), Bentley et al. 2023 (summer 2021), Reinsch et al. 2023 (summer 2022), Bentley et al. 2024 (summer 2023)
CS 2018-2023	Scotland	375	GGCZVEX2	Peatland	organic	15	94.99	51.2	51.13	0.5113	0.5113	0.95	0.538	0.538	Bentley et al. 2023 (summer 2018-2019), Bentley et al. 2023 (summer 2020), Bentley et al. 2023 (summer 2021), Reinsch et al. 2023 (summer 2022), Bentley et al. 2024 (summer 2023)
CS 2018-2023	Scotland	375	GGCZVEX3	Peatland	organic	15	97.02	50.6	50.55	0.5055	0.5055	0.97	0.521	0.521	Bentley et al. 2023 (summer 2018-2019), Bentley et al. 2023 (summer 2020), Bentley et al. 2023 (summer 2021), Reinsch et al. 2023 (summer 2022), Bentley et al. 2024 (summer 2023)
CS 2018-2023	Scotland	375	GGCZVEX4	Peatland	organic	15	93.44	49.2	49.13	0.4913	0.4913	0.934	0.526	0.526	Bentley et al. 2023 (summer 2018-2019), Bentley et al. 2023 (summer 2020), Bentley et al. 2023 (summer 2021), Reinsch et al. 2023 (summer 2022), Bentley et al. 2024 (summer 2023)
CS 2018-2023	Scotland	375	QVCPLPX1	Peatland	organic	15	93.01	49.4	49.31	0.4931	0.4931	0.93	0.53	0.53	Bentley et al. 2023 (summer 2018-2019), Bentley et al. 2023 (summer 2020), Bentley et al. 2023 (summer 2021), Reinsch et al. 2023 (summer 2022), Bentley et al. 2024 (summer 2023)
CS 2018-2023	Scotland	375	QVCPLPX2	Peatland	organic	15	95.77	51.7	51.61	0.5161	0.5161	0.958	0.539	0.539	Bentley et al. 2023 (summer 2018-2019), Bentley et al. 2023 (summer 2020), Bentley et al. 2023 (summer 2021), Reinsch et al. 2023 (summer 2022), Bentley et al. 2024 (summer 2023)
CS 2018-2023	Scotland	375	QVCPLPX3	Peatland	organic	15	87.91	51.3	51.21	0.5121	0.5121	0.879	0.583	0.583	Bentley et al. 2023 (summer 2018-2019), Bentley et al. 2023 (summer 2020), Bentley et al. 2023 (summer 2021), Reinsch et al. 2023 (summer 2022), Bentley et al. 2024 (summer 2023)
CS 2018-2023	Scotland	375	QVCPLPX4	Peatland	organic	15	96.07	51.1	51.03	0.5103	0.5103	0.961	0.531	0.531	Bentley et al. 2023 (summer 2018-2019), Bentley et al. 2023 (summer 2020), Bentley et al. 2023 (summer 2021), Reinsch et al. 2023 (summer 2022), Bentley et al. 2024 (summer 2023)
CS 2018-2023	Scotland	375	QVCPLPX5	Peatland	organic	15	96.34	51	50.92	0.5092	0.5092	0.963	0.529	0.529	Bentley et al. 2023 (summer 2018-2019), Bentley et al. 2023 (summer 2020), Bentley et al. 2023 (summer 2021), Reinsch et al. 2023 (summer 2022), Bentley et al. 2024 (summer 2023)
CS 2018-2023	Scotland	375	JTEHKQX1	Peatland	organic	15	89.02	48.6	48.52	0.4852	0.4852	0.89	0.545	0.545	Bentley et al. 2023 (summer 2018-2019), Bentley et al. 2023 (summer 2020), Bentley et al. 2023 (summer 2021), Reinsch et al. 2023 (summer 2022), Bentley et al. 2024 (summer 2023)
CS 2018-2023	Scotland	375	JTEHKQX2	Peatland	organic	15	84.79	48.1	47.95	0.4795	0.4795	0.848	0.566	0.566	Bentley et al. 2023 (summer 2018-2019), Bentley et al. 2023 (summer 2020), Bentley et al. 2023 (summer 2021), Reinsch et al. 2023 (summer 2022), Bentley et al. 2024 (summer 2023)
CS 2018-2023	Scotland	375	JTEHKQX3	Peatland	organic	15	85.08	45.4	45.33	0.4533	0.4533	0.851	0.533	0.533	Bentley et al. 2023 (summer 2018-2019), Bentley et al. 2023 (summer 2020), Bentley et al. 2023 (summer 2021), Reinsch et al. 2023 (summer 2022), Bentley et al. 2024 (summer 2023)
CS 2018-2023	Scotland	375	JTEHKQX4	Peatland	organic	15	34.76	18.1	18.01	0.1801	0.1801	0.348	0.518	0.518	Bentley et al. 2023 (summer 2018-2019), Bentley et al. 2023 (summer 2020), Bentley et al. 2023 (summer 2021), Reinsch et al. 2023 (summer 2022), Bentley et al. 2024 (summer 2023)
CS 2018-2023	Scotland	375	JTEHKQX5	Peatland	organic	15	76.82	41.6	41.51	0.4151	0.4151	0.768	0.54	0.54	Bentley et al. 2023 (summer 2018-2019), Bentley et al. 2023 (summer 2020), Bentley et al. 2023 (summer 2021), Reinsch et al. 2023 (summer 2022), Bentley et al. 2024 (summer 2023)
CS 2018-2023	Scotland	375	KUWSSIX1	Coniferous Woodland	organic	15	87.52	48.1	47.98	0.4798	0.4798	0.875	0.548	0.548	Bentley et al. 2023 (summer 2018-2019), Bentley et al. 2023 (summer 2020), Bentley et al. 2023 (summer 2021), Reinsch et al. 2023 (summer 2022), Bentley et al. 2024 (summer 2023)
CS 2018-2023	Scotland	375	KUWSSIX2	Coniferous Woodland	organic	15	64.42	40.3	40.22	0.4022	0.4022	0.644	0.624	0.624	Bentley et al. 2023 (summer 2018-2019), Bentley et al. 2023 (summer 2020), Bentley et al. 2023 (summer 2021), Reinsch et al. 2023 (summer 2022), Bentley et al. 2024 (summer 2023)
CS 2018-2023	Scotland	375	KUWSSIX3	Coniferous Woodland	organic	15	63.13	33.1	32.92	0.3292	0.3292	0.631	0.522	0.522	Bentley et al. 2023 (summer 2018-2019), Bentley et al. 2023 (summer 2020), Bentley et al. 2023 (summer 2021), Reinsch et al. 2023 (summer 2022), Bentley et al. 2024 (summer 2023)
CS 2018-2023	Scotland	375	KUWSSIX4	Peatland	organic	15	94.71	50.4	50.31	0.5031	0.5031	0.947	0.531	0.531	Bentley et al. 2023 (summer 2018-2019), Bentley et al. 2023 (summer 2020), Bentley et al. 2023 (summer 2021), Reinsch et al. 2023 (summer 2022), Bentley et al. 2024 (summer 2023)
CS 2018-2023	Scotland	375	KUWSSIX5	Peatland	organic	15	90.73	50.2	50.11	0.5011	0.5011	0.907	0.552	0.552	Bentley et al. 2023 (summer 2018-2019), Bentley et al. 2023 (summer 2020), Bentley et al. 2023 (summer 2021), Reinsch et al. 2023 (summer 2022), Bentley et al. 2024 (summer 2023)
CS 2018-2023	England	375	BQBGBDX1	Cropland	mineral	15	4.22	1.6	1.55	0.0155	0.0155	0.042	0.367	0.367	Bentley et al. 2023 (summer 2018-2019), Bentley et al. 2023 (summer 2020), Bentley et al. 2023 (summer 2021), Reinsch et al. 2023 (summer 2022), Bentley et al. 2024 (summer 2023)
CS 2018-2023	England	375	BQBGBDX2	Cropland	mineral	15	3.9	1.62	1.57	0.0157	0.0157	0.039	0.403	0.403	Bentley et al. 2023 (summer 2018-2019), Bentley et al. 2023 (summer 2020), Bentley et al. 2023 (summer 2021), Reinsch et al. 2023 (summer 2022), Bentley et al. 2024 (summer 2023)
CS 2018-2023	England	375	BQBGBDX3	Cropland	mineral	15	2.4	1.13	1.09	0.0109	0.0109	0.024	0.456	0.456	Bentley et al. 2023 (summer 2018-2019), Bentley et al. 2023 (summer 2020), Bentley et al. 2023 (summer 2021), Reinsch et al. 2023 (summer 2022), Bentley et al. 2024 (summer 2023)
CS 2018-2023	Scotland	375	TZYVRCX1	Neutral Grassland	mineral	15	18.75	10.5	10.42	0.1042	0.1042	0.188	0.556	0.556	Bentley et al. 2023 (summer 2018-2019), Bentley et al. 2023 (summer 2020), Bentley et al. 2023 (summer 2021), Reinsch et al. 2023 (summer 2022), Bentley et al. 2024 (summer 2023)
CS 2018-2023	Scotland	375	TZYVRCX2	Neutral Grassland	mineral	15	19.99	9.27	9.18	0.0918	0.0918	0.2	0.459	0.459	Bentley et al. 2023 (summer 2018-2019), Bentley et al. 2023 (summer 2020), Bentley et al. 2023 (summer 2021), Reinsch et al. 2023 (summer 2022), Bentley et al. 2024 (summer 2023)
CS 2018-2023	Scotland	375	TZYVRCX3	Neutral Grassland	mineral	15	8.03	4.04	3.97	0.0397	0.0397	0.08	0.494	0.494	Bentley et al. 2023 (summer 2018-2019), Bentley et al. 2023 (summer 2020), Bentley et al. 2023 (summer 2021), Reinsch et al. 2023 (summer 2022), Bentley et al. 2024 (summer 2023)
CS 2018-2023	Scotland	375	TZYVRCX4	Neutral Grassland	mineral	15	8.08	4.65	4.59	0.0459	0.0459	0.081	0.568	0.568	Bentley et al. 2023 (summer 2018-2019), Bentley et al. 2023 (summer 2020), Bentley et al. 2023 (summer 2021), Reinsch et al. 2023 (summer 2022), Bentley et al. 2024 (summer 2023)
CS 2018-2023	Scotland	375	TZYVRCX5	Neutral Grassland	mineral	15	12.52	6.71	6.62	0.0662	0.0662	0.125	0.529	0.529	Bentley et al. 2023 (summer 2018-2019), Bentley et al. 2023 (summer 2020), Bentley et al. 2023 (summer 2021), Reinsch et al. 2023 (summer 2022), Bentley et al. 2024 (summer 2023)
CS 2018-2023	Scotland	375	YVEKKQX3	Coniferous Woodland	mineral	15	4.26	3.26	2.19	0.0219	0.0219	0.043	0.514	0.514	Bentley et al. 2023 (summer 2018-2019), Bentley et al. 2023 (summer 2020), Bentley et al. 2023 (summer 2021), Reinsch et al. 2023 (summer 2022), Bentley et al. 2024 (summer 2023)
CS 2018-2023	Scotland	375	FPZGGGX2	Peatland	organic	15	89.75	48.9	48.78	0.4878	0.4878	0.897	0.544	0.544	Bentley et al. 2023 (summer 2018-2019), Bentley et al. 2023 (summer 2020), Bentley et al. 2023 (summer 2021), Reinsch et al. 2023 (summer 2022), Bentley et al. 2024 (summer 2023)
CS 2018-2023	Scotland	375	FPZGGGX4	Peatland	organic	15	95.72	50.7	50.6	0.506	0.506	0.957	0.529	0.529	Bentley et al. 2023 (summer 2018-2019), Bentley et al. 2023 (summer 2020), Bentley et al. 2023 (summer 2021), Reinsch et al. 2023 (summer 2022), Bentley et al. 2024 (summer 2023)
CS 2018-2023	Scotland	375	FPZGGGX5	Peatland	organic	15	94.35	52.3	52.2	0.522	0.522	0.944	0.553	0.553	Bentley et al. 2023 (summer 2018-2019), Bentley et al. 2023 (summer 2020), Bentley et al. 2023 (summer 2021), Reinsch et al. 2023 (summer 2022), Bentley et al. 2024 (summer 2023)
CS 2018-2023	Scotland	375	NGRWGXX2	Heathland	organic	15	25.53	13.8	13.74	0.1374	0.1374	0.255	0.538	0.538	Bentley et al. 2023 (summer 2018-2019), Bentley et al. 2023 (summer 2020), Bentley et al. 2023 (summer 2021), Reinsch et al. 2023 (summer 2022), Bentley et al. 2024 (summer 2023)
CS 2018-2023	Scotland	375	NGRWGXX5	Heathland	organic	15	20.78	12.7	12.64	0.1264	0.1264	0.208	0.608	0.608	Bentley et al. 2023 (summer 2018-2019), Bentley et al. 2023 (summer 2020), Bentley et al. 2023 (summer 2021), Reinsch et al. 2023 (summer 2022), Bentley et al. 2024 (summer 2023)
CS 2018-2023	Scotland	375	SHOJSVX3	Heathland	organic	15	57.73	33	32.9	0.329	0.329	0.577	0.57	0.57	Bentley et al. 2023 (summer 2018-2019), Bentley et al. 2023 (summer 2020), Bentley et al. 2023 (summer 2021), Reinsch et al. 2023 (summer 2022), Bentley et al. 2024 (summer 2023)
CS 2018-2023	Scotland	375	GPKWZZX2	Improved Grassland	mineral	15	8.84	4.69	4.62	0.0462	0.0462	0.088	0.523	0.523	Bentley et al. 2023 (summer 2018-2019), Bentley et al. 2023 (summer 2020), Bentley et al. 2023 (summer 2021), Reinsch et al. 2023 (summer 2022), Bentley et al. 2024 (summer 2023)
CS 2018-2023	Scotland	375	GPKWZZX3	Cropland	mineral	15	8.41	4.43	4.37	0.0437	0.0437	0.084	0.519	0.519	Bentley et al. 2023 (summer 2018-2019), Bentley et al. 2023 (summer 2020), Bentley et al. 2023 (summer 2021), Reinsch et al. 2023 (summer 2022), Bentley et al. 2024 (summer 2023)
CS 2018-2023	Scotland	375	GPKWZZX4	Neutral Grassland	mineral	15	10.6	6.23	6.16	0.0616	0.0616	0.106	0.581	0.581	Bentley et al. 2023 (summer 2018-2019), Bentley et al. 2023 (summer 2020), Bentley et al. 2023 (summer 2021), Reinsch et al. 2023 (summer 2022), Bentley et al. 2024 (summer 2023)
CS 2018-2023	Scotland	375	GPKWZZX5	Cropland	mineral	15	7.56	4.4	4.35	0.0435	0.0435	0.076	0.575	0.575	Bentley et al. 2023 (summer 2018-2019), Bentley et al. 2023 (summer 2020), Bentley et al. 2023 (summer 2021), Reinsch et al. 2023 (summer 2022), Bentley et al. 2024 (summer 2023)
CS 2018-2023	Scotland	375	PEVPIPX1	Peatland	organic	15	69.5	37.4	37.27	0.3727	0.3727	0.695	0.536	0.536	Bentley et al. 2023 (summer 2018-2019), Bentley et al. 2023 (summer 2020), Bentley et al. 2023 (summer 2021), Reinsch et al. 2023 (summer 2022), Bentley et al. 2024 (summer 2023)
CS 2018-2023	Scotland	375	PEVPIPX2	Acid Grassland	organic	15	48.56	29.3	29.21	0.2921	0.2921	0.486	0.601	0.601	Bentley et al. 2023 (summer 2018-2019), Bentley et al. 2023 (summer 2020), Bentley et al. 2023 (summer 2021), Reinsch et al. 2023 (summer 2022), Bentley et al. 2024 (summer 2023)
CS 2018-2023	Scotland	375	PEVPIPX4	Improved Grassland	mineral	15	10.6	5.44	5.31	0.0531	0.0531	0.106	0.501	0.501	Bentley et al. 2023 (summer 2018-2019), Bentley et al. 2023 (summer 2020), Bentley et al. 2023 (summer 2021), Reinsch et al. 2023 (summer 2022), Bentley et al. 2024 (summer 2023)
CS 2018-2023	Scotland	375	PEVPIPX5	Improved Grassland	mineral	15	12.91	6.68	6.57	0.0657	0.0657	0.129	0.509	0.509	Bentley et al. 2023 (summer 2018-2019), Bentley et al. 2023 (summer 2020), Bentley et al. 2023 (summer 2021), Reinsch et al. 2023 (summer 2022), Bentley et al. 2024 (summer 2023)
CS 2018-2023	Scotland	375	FGGQSXX1	Heathland	organic	15	94.52	52.2	52.07	0.5207	0.5207	0.945	0.551	0.551	Bentley et al. 2023 (summer 2018-2019), Bentley et al. 2023 (summer 2020), Bentley et al. 2023 (summer 2021), Reinsch et al. 2023 (summer 2022), Bentley et al. 2024 (summer 2023)
CS 2018-2023	Scotland	375	FGGQSXX2	Heathland	organic	15	57.66	32.8	32.7	0.327	0.327	0.577	0.567	0.567	Bentley et al. 2023 (summer 2018-2019), Bentley et al. 2023 (summer 2020), Bentley et al. 2023 (summer 2021), Reinsch et al. 2023 (summer 2022), Bentley et al. 2024 (summer 2023)
CS 2018-2023	Scotland	375	FGGQSXX3	Improved Grassland	mineral	15	14.45	8.38	8.29	0.0829	0.0829	0.144	0.574	0.574	Bentley et al. 2023 (summer 2018-2019), Bentley et al. 2023 (summer 2020), Bentley et al. 2023 (summer 2021), Reinsch et al. 2023 (summer 2022), Bentley et al. 2024 (summer 2023)
CS 2018-2023	Scotland	375	FGGQSXX4	Neutral Grassland	mineral	15	11.74	6.55	6.46	0.0646	0.0646	0.117	0.55	0.55	Bentley et al. 2023 (summer 2018-2019), Bentley et al. 2023 (summer 2020), Bentley et al. 2023 (summer 2021), Reinsch et al. 2023 (summer 2022), Bentley et al. 2024 (summer 2023)
CS 2018-2023	Scotland	375	FGGQSXX5	Heathland	organic	15	57.71	34.6	34.51	0.3451	0.3451	0.577	0.598	0.598	Bentley et al. 2023 (summer 2018-2019), Bentley et al. 2023 (summer 2020), Bentley et al. 2023 (summer 2021), Reinsch et al. 2023 (summer 2022), Bentley et al. 2024 (summer 2023)
CS 2018-2023	Scotland	375	AZFZMVX1	Heathland	organic	15	29.12	18.9	18.81	0.1881	0.1881	0.291	0.646	0.646	Bentley et al. 2023 (summer 2018-2019), Bentley et al. 2023 (summer 2020), Bentley et al. 2023 (summer 2021), Reinsch et al. 2023 (summer 2022), Bentley et al. 2024 (summer 2023)
CS 2018-2023	Scotland	375	AZFZMVX2	Heathland	organic	15	54.27	32.6	32.53	0.3253	0.3253	0.543	0.599	0.599	Bentley et al. 2023 (summer 2018-2019), Bentley et al. 2023 (summer 2020), Bentley et al. 2023 (summer 2021), Reinsch et al. 2023 (summer 2022), Bentley et al. 2024 (summer 2023)
CS 2018-2023	Scotland	375	AZFZMVX3	Heathland	organic	15	76.92	46.2	46.1	0.461	0.461	0.769	0.599	0.599	Bentley et al. 2023 (summer 2018-2019), Bentley et al. 2023 (summer 2020), Bentley et al. 2023 (summer 2021), Reinsch et al. 2023 (summer 2022), Bentley et al. 2024 (summer 2023)
CS 2018-2023	Scotland	375	AZFZMVX4	Peatland	organic	15	75.34	42.9	42.71	0.4271	0.4271	0.753	0.567	0.567	Bentley et al. 2023 (summer 2018-2019), Bentley et al. 2023 (summer 2020), Bentley et al. 2023 (summer 2021), Reinsch et al. 2023 (summer 2022), Bentley et al. 2024 (summer 2023)
CS 2018-2023	Scotland	375	AZFZMVX5	Peatland	organic	15	94.57	53.8	53.63	0.5363	0.5363	0.946	0.567	0.567	Bentley et al. 2023 (summer 2018-2019), Bentley et al. 2023 (summer 2020), Bentley et al. 2023 (summer 2021), Reinsch et al. 2023 (summer 2022), Bentley et al. 2024 (summer 2023)
CS 2018-2023	Scotland	375	SXXOPZX1	Peatland	organic	15	95.63	51.3	51.18	0.5118	0.5118	0.956	0.535	0.535	Bentley et al. 2023 (summer 2018-2019), Bentley et al. 2023 (summer 2020), Bentley et al. 2023 (summer 2021), Reinsch et al. 2023 (summer 2022), Bentley et al. 2024 (summer 2023)
CS 2018-2023	Scotland	375	SXXOPZX2	Peatland	organic	15	95.74	53.5	53.37	0.5337	0.5337	0.957	0.557	0.557	Bentley et al. 2023 (summer 2018-2019), Bentley et al. 2023 (summer 2020), Bentley et al. 2023 (summer 2021), Reinsch et al. 2023 (summer 2022), Bentley et al. 2024 (summer 2023)
CS 2018-2023	Scotland	375	SXXOPZX3	Acid Grassland	organic	15	89.48	51.9	51.73	0.5173	0.5173	0.895	0.578	0.578	Bentley et al. 2023 (summer 2018-2019), Bentley et al. 2023 (summer 2020), Bentley et al. 2023 (summer 2021), Reinsch et al. 2023 (summer 2022), Bentley et al. 2024 (summer 2023)
CS 2018-2023	Scotland	375	SXXOPZX4	Peatland	organic	15	95.13	51.1	50.99	0.5099	0.5099	0.951	0.536	0.536	Bentley et al. 2023 (summer 2018-2019), Bentley et al. 2023 (summer 2020), Bentley et al. 2023 (summer 2021), Reinsch et al. 2023 (summer 2022), Bentley et al. 2024 (summer 2023)
CS 2018-2023	Scotland	375	SXXOPZX5	Peatland	organic	15	95.86	52	51.9	0.519	0.519	0.959	0.541	0.541	Bentley et al. 2023 (summer 2018-2019), Bentley et al. 2023 (summer 2020), Bentley et al. 2023 (summer 2021), Reinsch et al. 2023 (summer 2022), Bentley et al. 2024 (summer 2023)
CS 2018-2023	Scotland	375	BBIJIGX1	Neutral Grassland	organic	15	21.2	11.7	11.6	0.116	0.116	0.212	0.547	0.547	Bentley et al. 2023 (summer 2018-2019), Bentley et al. 2023 (summer 2020), Bentley et al. 2023 (summer 2021), Reinsch et al. 2023 (summer 2022), Bentley et al. 2024 (summer 2023)
CS 2018-2023	Scotland	375	BBIJIGX2	Acid Grassland	organic	15	35.91	19.1	18.97	0.1897	0.1897	0.359	0.528	0.528	Bentley et al. 2023 (summer 2018-2019), Bentley et al. 2023 (summer 2020), Bentley et al. 2023 (summer 2021), Reinsch et al. 2023 (summer 2022), Bentley et al. 2024 (summer 2023)
CS 2018-2023	Scotland	375	BBIJIGX3	Acid Grassland	mineral	15	16.25	9.2	9.09	0.0909	0.0909	0.162	0.559	0.559	Bentley et al. 2023 (summer 2018-2019), Bentley et al. 2023 (summer 2020), Bentley et al. 2023 (summer 2021), Reinsch et al. 2023 (summer 2022), Bentley et al. 2024 (summer 2023)
CS 2018-2023	Scotland	375	BBIJIGX4	Peatland	organic	15	81.88	44.3	44.17	0.4417	0.4417	0.819	0.539	0.539	Bentley et al. 2023 (summer 2018-2019), Bentley et al. 2023 (summer 2020), Bentley et al. 2023 (summer 2021), Reinsch et al. 2023 (summer 2022), Bentley et al. 2024 (summer 2023)
CS 2018-2023	Scotland	375	BBIJIGX5	Acid Grassland	organic	15	77.67	45.4	45.14	0.4514	0.4514	0.777	0.581	0.581	Bentley et al. 2023 (summer 2018-2019), Bentley et al. 2023 (summer 2020), Bentley et al. 2023 (summer 2021), Reinsch et al. 2023 (summer 2022), Bentley et al. 2024 (summer 2023)
CS 2018-2023	Scotland	375	LCLMLOX1	Improved Grassland	organic	15	76.49	44.8	44.65	0.4465	0.4465	0.765	0.584	0.584	Bentley et al. 2023 (summer 2018-2019), Bentley et al. 2023 (summer 2020), Bentley et al. 2023 (summer 2021), Reinsch et al. 2023 (summer 2022), Bentley et al. 2024 (summer 2023)
CS 2018-2023	Scotland	375	LCLMLOX2	Improved Grassland	organic	15	32.61	18.3	18.15	0.1815	0.1815	0.326	0.557	0.557	Bentley et al. 2023 (summer 2018-2019), Bentley et al. 2023 (summer 2020), Bentley et al. 2023 (summer 2021), Reinsch et al. 2023 (summer 2022), Bentley et al. 2024 (summer 2023)
CS 2018-2023	Scotland	375	LCLMLOX3	Acid Grassland	organic	15	92.5	50.4	50.23	0.5023	0.5023	0.925	0.543	0.543	Bentley et al. 2023 (summer 2018-2019), Bentley et al. 2023 (summer 2020), Bentley et al. 2023 (summer 2021), Reinsch et al. 2023 (summer 2022), Bentley et al. 2024 (summer 2023)
CS 2018-2023	Scotland	375	LCLMLOX4	Peatland	organic	15	95.33	52.7	52.61	0.5261	0.5261	0.953	0.552	0.552	Bentley et al. 2023 (summer 2018-2019), Bentley et al. 2023 (summer 2020), Bentley et al. 2023 (summer 2021), Reinsch et al. 2023 (summer 2022), Bentley et al. 2024 (summer 2023)
CS 2018-2023	Scotland	375	LCLMLOX5	Peatland	organic	15	95.31	53.2	53.08	0.5308	0.5308	0.953	0.557	0.557	Bentley et al. 2023 (summer 2018-2019), Bentley et al. 2023 (summer 2020), Bentley et al. 2023 (summer 2021), Reinsch et al. 2023 (summer 2022), Bentley et al. 2024 (summer 2023)
CS 2018-2023	Scotland	375	NGQBRDX1	Acid Grassland	mineral	15	17.46	11.4	11.27	0.1127	0.1127	0.175	0.646	0.646	Bentley et al. 2023 (summer 2018-2019), Bentley et al. 2023 (summer 2020), Bentley et al. 2023 (summer 2021), Reinsch et al. 2023 (summer 2022), Bentley et al. 2024 (summer 2023)
CS 2018-2023	Scotland	375	NGQBRDX2	Peatland	organic	15	90.01	50.2	50.08	0.5008	0.5008	0.9	0.556	0.556	Bentley et al. 2023 (summer 2018-2019), Bentley et al. 2023 (summer 2020), Bentley et al. 2023 (summer 2021), Reinsch et al. 2023 (summer 2022), Bentley et al. 2024 (summer 2023)
CS 2018-2023	Scotland	375	NGQBRDX3	Peatland	organic	15	95.27	52.8	52.74	0.5274	0.5274	0.953	0.554	0.554	Bentley et al. 2023 (summer 2018-2019), Bentley et al. 2023 (summer 2020), Bentley et al. 2023 (summer 2021), Reinsch et al. 2023 (summer 2022), Bentley et al. 2024 (summer 2023)
CS 2018-2023	Scotland	375	NGQBRDX4	Peatland	organic	15	35.92	21	20.84	0.2084	0.2084	0.359	0.58	0.58	Bentley et al. 2023 (summer 2018-2019), Bentley et al. 2023 (summer 2020), Bentley et al. 2023 (summer 2021), Reinsch et al. 2023 (summer 2022), Bentley et al. 2024 (summer 2023)
CS 2018-2023	Scotland	375	NGQBRDX5	Peatland	organic	15	73.49	38.2	38.05	0.3805	0.3805	0.735	0.518	0.518	Bentley et al. 2023 (summer 2018-2019), Bentley et al. 2023 (summer 2020), Bentley et al. 2023 (summer 2021), Reinsch et al. 2023 (summer 2022), Bentley et al. 2024 (summer 2023)
CS 2018-2023	Scotland	375	ZTHUIFX1	Acid Grassland	organic	15	36.82	21.5	21.38	0.2138	0.2138	0.368	0.581	0.581	Bentley et al. 2023 (summer 2018-2019), Bentley et al. 2023 (summer 2020), Bentley et al. 2023 (summer 2021), Reinsch et al. 2023 (summer 2022), Bentley et al. 2024 (summer 2023)
CS 2018-2023	Scotland	375	ZTHUIFX2	Peatland	organic	15	82.08	44.8	44.63	0.4463	0.4463	0.821	0.544	0.544	Bentley et al. 2023 (summer 2018-2019), Bentley et al. 2023 (summer 2020), Bentley et al. 2023 (summer 2021), Reinsch et al. 2023 (summer 2022), Bentley et al. 2024 (summer 2023)
CS 2018-2023	Scotland	375	ZTHUIFX3	Acid Grassland	organic	15	23.88	13.3	13.09	0.1309	0.1309	0.239	0.548	0.548	Bentley et al. 2023 (summer 2018-2019), Bentley et al. 2023 (summer 2020), Bentley et al. 2023 (summer 2021), Reinsch et al. 2023 (summer 2022), Bentley et al. 2024 (summer 2023)
CS 2018-2023	Scotland	375	ZTHUIFX4	Peatland	organic	15	79.1	42.9	42.74	0.4274	0.4274	0.791	0.54	0.54	Bentley et al. 2023 (summer 2018-2019), Bentley et al. 2023 (summer 2020), Bentley et al. 2023 (summer 2021), Reinsch et al. 2023 (summer 2022), Bentley et al. 2024 (summer 2023)
CS 2018-2023	Scotland	375	ZTHUIFX5	Peatland	organic	15	92.86	50.7	50.56	0.5056	0.5056	0.929	0.544	0.544	Bentley et al. 2023 (summer 2018-2019), Bentley et al. 2023 (summer 2020), Bentley et al. 2023 (summer 2021), Reinsch et al. 2023 (summer 2022), Bentley et al. 2024 (summer 2023)
CS 2018-2023	Scotland	375	RZMHKPX1	Peatland	organic	15	94.88	52.6	52.51	0.5251	0.5251	0.949	0.553	0.553	Bentley et al. 2023 (summer 2018-2019), Bentley et al. 2023 (summer 2020), Bentley et al. 2023 (summer 2021), Reinsch et al. 2023 (summer 2022), Bentley et al. 2024 (summer 2023)
CS 2018-2023	Scotland	375	RZMHKPX2	Acid Grassland	organic	15	72.14	39.7	39.52	0.3952	0.3952	0.721	0.548	0.548	Bentley et al. 2023 (summer 2018-2019), Bentley et al. 2023 (summer 2020), Bentley et al. 2023 (summer 2021), Reinsch et al. 2023 (summer 2022), Bentley et al. 2024 (summer 2023)
CS 2018-2023	Scotland	375	RZMHKPX3	Acid Grassland	organic	15	73.18	39.4	39.18	0.3918	0.3918	0.732	0.535	0.535	Bentley et al. 2023 (summer 2018-2019), Bentley et al. 2023 (summer 2020), Bentley et al. 2023 (summer 2021), Reinsch et al. 2023 (summer 2022), Bentley et al. 2024 (summer 2023)
CS 2018-2023	Scotland	375	RZMHKPX4	Peatland	organic	15	93.62	51.2	51.03	0.5103	0.5103	0.936	0.545	0.545	Bentley et al. 2023 (summer 2018-2019), Bentley et al. 2023 (summer 2020), Bentley et al. 2023 (summer 2021), Reinsch et al. 2023 (summer 2022), Bentley et al. 2024 (summer 2023)
CS 2018-2023	Scotland	375	RZMHKPX5	Peatland	organic	15	94.97	52.5	52.43	0.5243	0.5243	0.95	0.552	0.552	Bentley et al. 2023 (summer 2018-2019), Bentley et al. 2023 (summer 2020), Bentley et al. 2023 (summer 2021), Reinsch et al. 2023 (summer 2022), Bentley et al. 2024 (summer 2023)
CS 2018-2023	England	375	YRGEZQX1	Neutral Grassland	organic	15	21.85	11.3	11.17	0.1117	0.1117	0.218	0.511	0.511	Bentley et al. 2023 (summer 2018-2019), Bentley et al. 2023 (summer 2020), Bentley et al. 2023 (summer 2021), Reinsch et al. 2023 (summer 2022), Bentley et al. 2024 (summer 2023)
CS 2018-2023	England	375	YRGEZQX2	Acid Grassland	organic	15	92.21	50.6	50.49	0.5049	0.5049	0.922	0.548	0.548	Bentley et al. 2023 (summer 2018-2019), Bentley et al. 2023 (summer 2020), Bentley et al. 2023 (summer 2021), Reinsch et al. 2023 (summer 2022), Bentley et al. 2024 (summer 2023)
CS 2018-2023	England	375	YRGEZQX3	Improved Grassland	mineral	15	13.12	6.92	6.82	0.0682	0.0682	0.131	0.519	0.519	Bentley et al. 2023 (summer 2018-2019), Bentley et al. 2023 (summer 2020), Bentley et al. 2023 (summer 2021), Reinsch et al. 2023 (summer 2022), Bentley et al. 2024 (summer 2023)
CS 2018-2023	England	375	YRGEZQX4	Acid Grassland	organic	15	23.21	12.2	12.06	0.1206	0.1206	0.232	0.519	0.519	Bentley et al. 2023 (summer 2018-2019), Bentley et al. 2023 (summer 2020), Bentley et al. 2023 (summer 2021), Reinsch et al. 2023 (summer 2022), Bentley et al. 2024 (summer 2023)
CS 2018-2023	England	375	YRGEZQX5	Improved Grassland	mineral	15	9.3	4.39	4.27	0.0427	0.0427	0.093	0.459	0.459	Bentley et al. 2023 (summer 2018-2019), Bentley et al. 2023 (summer 2020), Bentley et al. 2023 (summer 2021), Reinsch et al. 2023 (summer 2022), Bentley et al. 2024 (summer 2023)
CS 2018-2023	England	375	VQJRCDX1	Neutral Grassland	mineral	15	15.03	7.66	7.55	0.0755	0.0755	0.15	0.503	0.503	Bentley et al. 2023 (summer 2018-2019), Bentley et al. 2023 (summer 2020), Bentley et al. 2023 (summer 2021), Reinsch et al. 2023 (summer 2022), Bentley et al. 2024 (summer 2023)
CS 2018-2023	England	375	VQJRCDX2	Acid Grassland	organic	15	33.23	19	18.89	0.1889	0.1889	0.332	0.569	0.569	Bentley et al. 2023 (summer 2018-2019), Bentley et al. 2023 (summer 2020), Bentley et al. 2023 (summer 2021), Reinsch et al. 2023 (summer 2022), Bentley et al. 2024 (summer 2023)
CS 2018-2023	England	375	VQJRCDX3	Acid Grassland	organic	15	39.97	21.2	21.11	0.2111	0.2111	0.4	0.528	0.528	Bentley et al. 2023 (summer 2018-2019), Bentley et al. 2023 (summer 2020), Bentley et al. 2023 (summer 2021), Reinsch et al. 2023 (summer 2022), Bentley et al. 2024 (summer 2023)
CS 2018-2023	England	375	MNGVAEX1	Acid Grassland	organic	15	20.02	11	10.94	0.1094	0.1094	0.2	0.547	0.547	Bentley et al. 2023 (summer 2018-2019), Bentley et al. 2023 (summer 2020), Bentley et al. 2023 (summer 2021), Reinsch et al. 2023 (summer 2022), Bentley et al. 2024 (summer 2023)
CS 2018-2023	England	375	MNGVAEX2	Peatland	organic	15	97.76	49	48.98	0.4898	0.4898	0.978	0.501	0.501	Bentley et al. 2023 (summer 2018-2019), Bentley et al. 2023 (summer 2020), Bentley et al. 2023 (summer 2021), Reinsch et al. 2023 (summer 2022), Bentley et al. 2024 (summer 2023)
CS 2018-2023	England	375	MNGVAEX3	Peatland	organic	15	94.09	53.2	53.15	0.5315	0.5315	0.941	0.565	0.565	Bentley et al. 2023 (summer 2018-2019), Bentley et al. 2023 (summer 2020), Bentley et al. 2023 (summer 2021), Reinsch et al. 2023 (summer 2022), Bentley et al. 2024 (summer 2023)
CS 2018-2023	England	375	MNGVAEX4	Peatland	organic	15	93.62	51.9	51.81	0.5181	0.5181	0.936	0.553	0.553	Bentley et al. 2023 (summer 2018-2019), Bentley et al. 2023 (summer 2020), Bentley et al. 2023 (summer 2021), Reinsch et al. 2023 (summer 2022), Bentley et al. 2024 (summer 2023)
CS 2018-2023	England	375	MNGVAEX5	Acid Grassland	organic	15	91.63	53.2	53.12	0.5312	0.5312	0.916	0.58	0.58	Bentley et al. 2023 (summer 2018-2019), Bentley et al. 2023 (summer 2020), Bentley et al. 2023 (summer 2021), Reinsch et al. 2023 (summer 2022), Bentley et al. 2024 (summer 2023)
CS 2018-2023	England	375	ZSQEIYX1	Acid Grassland	organic	15	37.57	21	20.94	0.2094	0.2094	0.376	0.557	0.557	Bentley et al. 2023 (summer 2018-2019), Bentley et al. 2023 (summer 2020), Bentley et al. 2023 (summer 2021), Reinsch et al. 2023 (summer 2022), Bentley et al. 2024 (summer 2023)
CS 2018-2023	England	375	ZSQEIYX2	Heathland	organic	15	31.64	20.9	20.86	0.2086	0.2086	0.316	0.659	0.659	Bentley et al. 2023 (summer 2018-2019), Bentley et al. 2023 (summer 2020), Bentley et al. 2023 (summer 2021), Reinsch et al. 2023 (summer 2022), Bentley et al. 2024 (summer 2023)
CS 2018-2023	England	375	ZSQEIYX4	Acid Grassland	mineral	15	15.28	7.77	7.59	0.0759	0.0759	0.153	0.497	0.497	Bentley et al. 2023 (summer 2018-2019), Bentley et al. 2023 (summer 2020), Bentley et al. 2023 (summer 2021), Reinsch et al. 2023 (summer 2022), Bentley et al. 2024 (summer 2023)
CS 2018-2023	England	375	ZSQEIYX5	Heathland	mineral	15	12.68	6.9	6.82	0.0682	0.0682	0.127	0.538	0.538	Bentley et al. 2023 (summer 2018-2019), Bentley et al. 2023 (summer 2020), Bentley et al. 2023 (summer 2021), Reinsch et al. 2023 (summer 2022), Bentley et al. 2024 (summer 2023)
CS 2018-2023	England	375	VJURQLX1	Heathland	organic	15	92.3	54.4	54.33	0.5433	0.5433	0.923	0.589	0.589	Bentley et al. 2023 (summer 2018-2019), Bentley et al. 2023 (summer 2020), Bentley et al. 2023 (summer 2021), Reinsch et al. 2023 (summer 2022), Bentley et al. 2024 (summer 2023)
CS 2018-2023	England	375	VJURQLX2	Heathland	organic	15	79.49	46.3	46.24	0.4624	0.4624	0.795	0.582	0.582	Bentley et al. 2023 (summer 2018-2019), Bentley et al. 2023 (summer 2020), Bentley et al. 2023 (summer 2021), Reinsch et al. 2023 (summer 2022), Bentley et al. 2024 (summer 2023)
CS 2018-2023	England	375	VJURQLX3	Heathland	organic	15	93.14	54.4	54.28	0.5428	0.5428	0.931	0.583	0.583	Bentley et al. 2023 (summer 2018-2019), Bentley et al. 2023 (summer 2020), Bentley et al. 2023 (summer 2021), Reinsch et al. 2023 (summer 2022), Bentley et al. 2024 (summer 2023)
CS 2018-2023	England	375	VJURQLX4	Heathland	organic	15	72.89	46	45.95	0.4595	0.4595	0.729	0.63	0.63	Bentley et al. 2023 (summer 2018-2019), Bentley et al. 2023 (summer 2020), Bentley et al. 2023 (summer 2021), Reinsch et al. 2023 (summer 2022), Bentley et al. 2024 (summer 2023)
CS 2018-2023	England	375	VJURQLX5	Heathland	organic	15	83.26	52.2	52.14	0.5214	0.5214	0.833	0.626	0.626	Bentley et al. 2023 (summer 2018-2019), Bentley et al. 2023 (summer 2020), Bentley et al. 2023 (summer 2021), Reinsch et al. 2023 (summer 2022), Bentley et al. 2024 (summer 2023)
CS 2018-2023	England	375	HMGNQJX1	Neutral Grassland	mineral	15	7.71	3.48	3.41	0.0341	0.0341	0.077	0.442	0.442	Bentley et al. 2023 (summer 2018-2019), Bentley et al. 2023 (summer 2020), Bentley et al. 2023 (summer 2021), Reinsch et al. 2023 (summer 2022), Bentley et al. 2024 (summer 2023)
CS 2018-2023	England	375	HMGNQJX2	Neutral Grassland	mineral	15	10.5	5.18	5.1	0.051	0.051	0.105	0.486	0.486	Bentley et al. 2023 (summer 2018-2019), Bentley et al. 2023 (summer 2020), Bentley et al. 2023 (summer 2021), Reinsch et al. 2023 (summer 2022), Bentley et al. 2024 (summer 2023)
CS 2018-2023	England	375	HMGNQJX3	Improved Grassland	mineral	15	9.52	4.7	4.63	0.0463	0.0463	0.095	0.486	0.486	Bentley et al. 2023 (summer 2018-2019), Bentley et al. 2023 (summer 2020), Bentley et al. 2023 (summer 2021), Reinsch et al. 2023 (summer 2022), Bentley et al. 2024 (summer 2023)
CS 2018-2023	England	375	HMGNQJX6	Improved Grassland	organic	15	25.33	15.3	15.21	0.1521	0.1521	0.253	0.601	0.601	Bentley et al. 2023 (summer 2018-2019), Bentley et al. 2023 (summer 2020), Bentley et al. 2023 (summer 2021), Reinsch et al. 2023 (summer 2022), Bentley et al. 2024 (summer 2023)
CS 2018-2023	Wales	375	JRAEITX2	Neutral Grassland	organic	15	26.93	15.7	15.5	0.155	0.155	0.269	0.576	0.576	Bentley et al. 2023 (summer 2018-2019), Bentley et al. 2023 (summer 2020), Bentley et al. 2023 (summer 2021), Reinsch et al. 2023 (summer 2022), Bentley et al. 2024 (summer 2023)
CS 2018-2023	Wales	375	JRAEITX5	Peatland	organic	15	47.74	27.8	27.54	0.2754	0.2754	0.477	0.577	0.577	Bentley et al. 2023 (summer 2018-2019), Bentley et al. 2023 (summer 2020), Bentley et al. 2023 (summer 2021), Reinsch et al. 2023 (summer 2022), Bentley et al. 2024 (summer 2023)
CS 2018-2023	Wales	375	OSWDVTX1	Broadleaved Woodland	mineral	15	3.51	1.56	1.41	0.0141	0.0141	0.035	0.402	0.402	Bentley et al. 2023 (summer 2018-2019), Bentley et al. 2023 (summer 2020), Bentley et al. 2023 (summer 2021), Reinsch et al. 2023 (summer 2022), Bentley et al. 2024 (summer 2023)
CS 2018-2023	Wales	375	OSWDVTX2	Neutral Grassland	mineral	15	8.7	4.12	3.98	0.0398	0.0398	0.087	0.458	0.458	Bentley et al. 2023 (summer 2018-2019), Bentley et al. 2023 (summer 2020), Bentley et al. 2023 (summer 2021), Reinsch et al. 2023 (summer 2022), Bentley et al. 2024 (summer 2023)
CS 2018-2023	Wales	375	OSWDVTX3	Coniferous Woodland	organic	15	25.79	12.4	12.26	0.1226	0.1226	0.258	0.476	0.476	Bentley et al. 2023 (summer 2018-2019), Bentley et al. 2023 (summer 2020), Bentley et al. 2023 (summer 2021), Reinsch et al. 2023 (summer 2022), Bentley et al. 2024 (summer 2023)
CS 2018-2023	Wales	375	OSWDVTX4	Neutral Grassland	mineral	15	9.7	4.74	4.61	0.0461	0.0461	0.097	0.475	0.475	Bentley et al. 2023 (summer 2018-2019), Bentley et al. 2023 (summer 2020), Bentley et al. 2023 (summer 2021), Reinsch et al. 2023 (summer 2022), Bentley et al. 2024 (summer 2023)
CS 2018-2023	Wales	375	OSWDVTX5	Neutral Grassland	mineral	15	7.68	3.27	3.13	0.0313	0.0313	0.077	0.408	0.408	Bentley et al. 2023 (summer 2018-2019), Bentley et al. 2023 (summer 2020), Bentley et al. 2023 (summer 2021), Reinsch et al. 2023 (summer 2022), Bentley et al. 2024 (summer 2023)
CS 2018-2023	England	375	ZHFXRYX1	Bracken	mineral	15	16.32	8.61	8.49	0.0849	0.0849	0.163	0.52	0.52	Bentley et al. 2023 (summer 2018-2019), Bentley et al. 2023 (summer 2020), Bentley et al. 2023 (summer 2021), Reinsch et al. 2023 (summer 2022), Bentley et al. 2024 (summer 2023)
CS 2018-2023	England	375	ZHFXRYX2	Peatland	organic	15	85.42	43.4	43.26	0.4326	0.4326	0.854	0.506	0.506	Bentley et al. 2023 (summer 2018-2019), Bentley et al. 2023 (summer 2020), Bentley et al. 2023 (summer 2021), Reinsch et al. 2023 (summer 2022), Bentley et al. 2024 (summer 2023)
CS 2018-2023	England	375	ZHFXRYX3	Acid Grassland	organic	15	21.26	11.5	11.36	0.1136	0.1136	0.213	0.534	0.534	Bentley et al. 2023 (summer 2018-2019), Bentley et al. 2023 (summer 2020), Bentley et al. 2023 (summer 2021), Reinsch et al. 2023 (summer 2022), Bentley et al. 2024 (summer 2023)
CS 2018-2023	England	375	ZHFXRYX4	Acid Grassland	organic	15	67.15	36.2	36.08	0.3608	0.3608	0.671	0.537	0.537	Bentley et al. 2023 (summer 2018-2019), Bentley et al. 2023 (summer 2020), Bentley et al. 2023 (summer 2021), Reinsch et al. 2023 (summer 2022), Bentley et al. 2024 (summer 2023)
CS 2018-2023	England	375	ZHFXRYX5	Acid Grassland	organic	15	48.41	27.1	27.01	0.2701	0.2701	0.484	0.558	0.558	Bentley et al. 2023 (summer 2018-2019), Bentley et al. 2023 (summer 2020), Bentley et al. 2023 (summer 2021), Reinsch et al. 2023 (summer 2022), Bentley et al. 2024 (summer 2023)
CS 2018-2023	England	375	HOJUZCX1	Improved Grassland	mineral	15	7.69	3.81	3.75	0.0375	0.0375	0.077	0.487	0.487	Bentley et al. 2023 (summer 2018-2019), Bentley et al. 2023 (summer 2020), Bentley et al. 2023 (summer 2021), Reinsch et al. 2023 (summer 2022), Bentley et al. 2024 (summer 2023)
CS 2018-2023	England	375	HOJUZCX2	Improved Grassland	mineral	15	7.19	3.76	3.7	0.037	0.037	0.072	0.515	0.515	Bentley et al. 2023 (summer 2018-2019), Bentley et al. 2023 (summer 2020), Bentley et al. 2023 (summer 2021), Reinsch et al. 2023 (summer 2022), Bentley et al. 2024 (summer 2023)
CS 2018-2023	England	375	HOJUZCX3	Improved Grassland	mineral	15	8.04	3.68	3.62	0.0362	0.0362	0.08	0.45	0.45	Bentley et al. 2023 (summer 2018-2019), Bentley et al. 2023 (summer 2020), Bentley et al. 2023 (summer 2021), Reinsch et al. 2023 (summer 2022), Bentley et al. 2024 (summer 2023)
CS 2018-2023	England	375	HOJUZCX4	Improved Grassland	mineral	15	3.99	1.7	1.65	0.0165	0.0165	0.04	0.414	0.414	Bentley et al. 2023 (summer 2018-2019), Bentley et al. 2023 (summer 2020), Bentley et al. 2023 (summer 2021), Reinsch et al. 2023 (summer 2022), Bentley et al. 2024 (summer 2023)
CS 2018-2023	England	375	HOJUZCX5	Improved Grassland	mineral	15	8.1	3.82	3.75	0.0375	0.0375	0.081	0.463	0.463	Bentley et al. 2023 (summer 2018-2019), Bentley et al. 2023 (summer 2020), Bentley et al. 2023 (summer 2021), Reinsch et al. 2023 (summer 2022), Bentley et al. 2024 (summer 2023)
CS 2018-2023	Wales	375	KJWXAQX1	Improved Grassland	mineral	15	9.9	6.27	6.02	0.0602	0.0602	0.099	0.608	0.608	Bentley et al. 2023 (summer 2018-2019), Bentley et al. 2023 (summer 2020), Bentley et al. 2023 (summer 2021), Reinsch et al. 2023 (summer 2022), Bentley et al. 2024 (summer 2023)
CS 2018-2023	Wales	375	KJWXAQX2	Broadleaved Woodland	mineral	15	8.27	4.08	4	0.04	0.04	0.083	0.483	0.483	Bentley et al. 2023 (summer 2018-2019), Bentley et al. 2023 (summer 2020), Bentley et al. 2023 (summer 2021), Reinsch et al. 2023 (summer 2022), Bentley et al. 2024 (summer 2023)
CS 2018-2023	Wales	375	KJWXAQX3	Broadleaved Woodland	mineral	15	6.68	2.94	2.86	0.0286	0.0286	0.067	0.428	0.428	Bentley et al. 2023 (summer 2018-2019), Bentley et al. 2023 (summer 2020), Bentley et al. 2023 (summer 2021), Reinsch et al. 2023 (summer 2022), Bentley et al. 2024 (summer 2023)
CS 2018-2023	Wales	375	KJWXAQX4	Cropland	mineral	15	4.91	2.33	2.26	0.0226	0.0226	0.049	0.46	0.46	Bentley et al. 2023 (summer 2018-2019), Bentley et al. 2023 (summer 2020), Bentley et al. 2023 (summer 2021), Reinsch et al. 2023 (summer 2022), Bentley et al. 2024 (summer 2023)
CS 2018-2023	Wales	375	KJWXAQX5	Neutral Grassland	mineral	15	8.34	4.03	3.92	0.0392	0.0392	0.083	0.471	0.471	Bentley et al. 2023 (summer 2018-2019), Bentley et al. 2023 (summer 2020), Bentley et al. 2023 (summer 2021), Reinsch et al. 2023 (summer 2022), Bentley et al. 2024 (summer 2023)
CS 2018-2023	Wales	375	JHDFNHX2	Neutral Grassland	organic	15	36.71	24.5	23.56	0.2356	0.2356	0.367	0.642	0.642	Bentley et al. 2023 (summer 2018-2019), Bentley et al. 2023 (summer 2020), Bentley et al. 2023 (summer 2021), Reinsch et al. 2023 (summer 2022), Bentley et al. 2024 (summer 2023)
CS 2018-2023	Wales	375	JHDFNHX3	Neutral Grassland	mineral	15	9.82	5.57	5.48	0.0548	0.0548	0.098	0.558	0.558	Bentley et al. 2023 (summer 2018-2019), Bentley et al. 2023 (summer 2020), Bentley et al. 2023 (summer 2021), Reinsch et al. 2023 (summer 2022), Bentley et al. 2024 (summer 2023)
CS 2018-2023	Wales	375	JHDFNHX4	Neutral Grassland	mineral	15	7.73	3.77	3.7	0.037	0.037	0.077	0.479	0.479	Bentley et al. 2023 (summer 2018-2019), Bentley et al. 2023 (summer 2020), Bentley et al. 2023 (summer 2021), Reinsch et al. 2023 (summer 2022), Bentley et al. 2024 (summer 2023)
CS 2018-2023	Wales	375	JHDFNHX5	Neutral Grassland	organic	15	20.43	17	16.78	0.1678	0.1678	0.204	0.822	0.822	Bentley et al. 2023 (summer 2018-2019), Bentley et al. 2023 (summer 2020), Bentley et al. 2023 (summer 2021), Reinsch et al. 2023 (summer 2022), Bentley et al. 2024 (summer 2023)
CS 2018-2023	Wales	375	QDJMQKX1	Neutral Grassland	mineral	15	8.72	3.82	3.74	0.0374	0.0374	0.087	0.429	0.429	Bentley et al. 2023 (summer 2018-2019), Bentley et al. 2023 (summer 2020), Bentley et al. 2023 (summer 2021), Reinsch et al. 2023 (summer 2022), Bentley et al. 2024 (summer 2023)
CS 2018-2023	Wales	375	QDJMQKX2	Neutral Grassland	mineral	15	13.57	6.35	6.25	0.0625	0.0625	0.136	0.46	0.46	Bentley et al. 2023 (summer 2018-2019), Bentley et al. 2023 (summer 2020), Bentley et al. 2023 (summer 2021), Reinsch et al. 2023 (summer 2022), Bentley et al. 2024 (summer 2023)
CS 2018-2023	Wales	375	QDJMQKX3	Neutral Grassland	mineral	15	11.65	6	5.92	0.0592	0.0592	0.116	0.508	0.508	Bentley et al. 2023 (summer 2018-2019), Bentley et al. 2023 (summer 2020), Bentley et al. 2023 (summer 2021), Reinsch et al. 2023 (summer 2022), Bentley et al. 2024 (summer 2023)
CS 2018-2023	Wales	375	QDJMQKX4	Neutral Grassland	mineral	15	13.17	7.14	7.06	0.0706	0.0706	0.132	0.536	0.536	Bentley et al. 2023 (summer 2018-2019), Bentley et al. 2023 (summer 2020), Bentley et al. 2023 (summer 2021), Reinsch et al. 2023 (summer 2022), Bentley et al. 2024 (summer 2023)
CS 2018-2023	Wales	375	QDJMQKX5	Cropland	mineral	15	13.14	6.12	6.01	0.0601	0.0601	0.131	0.457	0.457	Bentley et al. 2023 (summer 2018-2019), Bentley et al. 2023 (summer 2020), Bentley et al. 2023 (summer 2021), Reinsch et al. 2023 (summer 2022), Bentley et al. 2024 (summer 2023)
CS 2018-2023	Wales	375	OBLHMBX1	Improved Grassland	mineral	15	6.95	4.05	3.96	0.0396	0.0396	0.07	0.57	0.57	Bentley et al. 2023 (summer 2018-2019), Bentley et al. 2023 (summer 2020), Bentley et al. 2023 (summer 2021), Reinsch et al. 2023 (summer 2022), Bentley et al. 2024 (summer 2023)
CS 2018-2023	Wales	375	OBLHMBX2	Neutral Grassland	mineral	15	9.16	4.95	4.88	0.0488	0.0488	0.092	0.532	0.532	Bentley et al. 2023 (summer 2018-2019), Bentley et al. 2023 (summer 2020), Bentley et al. 2023 (summer 2021), Reinsch et al. 2023 (summer 2022), Bentley et al. 2024 (summer 2023)
CS 2018-2023	Wales	375	OBLHMBX3	Improved Grassland	mineral	15	4.97	2.58	2.46	0.0246	0.0246	0.05	0.495	0.495	Bentley et al. 2023 (summer 2018-2019), Bentley et al. 2023 (summer 2020), Bentley et al. 2023 (summer 2021), Reinsch et al. 2023 (summer 2022), Bentley et al. 2024 (summer 2023)
CS 2018-2023	Wales	375	OBLHMBX4	Improved Grassland	mineral	15	6.18	3.52	3.41	0.0341	0.0341	0.062	0.551	0.551	Bentley et al. 2023 (summer 2018-2019), Bentley et al. 2023 (summer 2020), Bentley et al. 2023 (summer 2021), Reinsch et al. 2023 (summer 2022), Bentley et al. 2024 (summer 2023)
CS 2018-2023	Wales	375	OXXJAKX2	Improved Grassland	mineral	15	8.59	4.33	4.24	0.0424	0.0424	0.086	0.494	0.494	Bentley et al. 2023 (summer 2018-2019), Bentley et al. 2023 (summer 2020), Bentley et al. 2023 (summer 2021), Reinsch et al. 2023 (summer 2022), Bentley et al. 2024 (summer 2023)
CS 2018-2023	Wales	375	OXXJAKX5	Improved Grassland	mineral	15	7.54	3.3	3.18	0.0318	0.0318	0.075	0.421	0.421	Bentley et al. 2023 (summer 2018-2019), Bentley et al. 2023 (summer 2020), Bentley et al. 2023 (summer 2021), Reinsch et al. 2023 (summer 2022), Bentley et al. 2024 (summer 2023)
CS 2018-2023	Wales	375	MXGYRZX1	Improved Grassland	mineral	15	8.81	4.13	4.04	0.0404	0.0404	0.088	0.459	0.459	Bentley et al. 2023 (summer 2018-2019), Bentley et al. 2023 (summer 2020), Bentley et al. 2023 (summer 2021), Reinsch et al. 2023 (summer 2022), Bentley et al. 2024 (summer 2023)
CS 2018-2023	Wales	375	MXGYRZX2	Improved Grassland	mineral	15	7.6	3.61	3.52	0.0352	0.0352	0.076	0.463	0.463	Bentley et al. 2023 (summer 2018-2019), Bentley et al. 2023 (summer 2020), Bentley et al. 2023 (summer 2021), Reinsch et al. 2023 (summer 2022), Bentley et al. 2024 (summer 2023)
CS 2018-2023	Wales	375	MXGYRZX3	Improved Grassland	mineral	15	6.94	3.35	3.27	0.0327	0.0327	0.069	0.471	0.471	Bentley et al. 2023 (summer 2018-2019), Bentley et al. 2023 (summer 2020), Bentley et al. 2023 (summer 2021), Reinsch et al. 2023 (summer 2022), Bentley et al. 2024 (summer 2023)
CS 2018-2023	Wales	375	MXGYRZX5	Improved Grassland	mineral	15	7.31	3.38	3.29	0.0329	0.0329	0.073	0.45	0.45	Bentley et al. 2023 (summer 2018-2019), Bentley et al. 2023 (summer 2020), Bentley et al. 2023 (summer 2021), Reinsch et al. 2023 (summer 2022), Bentley et al. 2024 (summer 2023)
CS 2018-2023	Wales	375	BQZPSZX1	Heathland	organic	15	24.33	13.8	13.68	0.1368	0.1368	0.243	0.562	0.562	Bentley et al. 2023 (summer 2018-2019), Bentley et al. 2023 (summer 2020), Bentley et al. 2023 (summer 2021), Reinsch et al. 2023 (summer 2022), Bentley et al. 2024 (summer 2023)
CS 2018-2023	Wales	375	BQZPSZX2	Heathland	organic	15	53.5	29.8	29.74	0.2974	0.2974	0.535	0.556	0.556	Bentley et al. 2023 (summer 2018-2019), Bentley et al. 2023 (summer 2020), Bentley et al. 2023 (summer 2021), Reinsch et al. 2023 (summer 2022), Bentley et al. 2024 (summer 2023)
CS 2018-2023	Wales	375	BQZPSZX3	Heathland	organic	15	60.26	34.1	33.99	0.3399	0.3399	0.603	0.564	0.564	Bentley et al. 2023 (summer 2018-2019), Bentley et al. 2023 (summer 2020), Bentley et al. 2023 (summer 2021), Reinsch et al. 2023 (summer 2022), Bentley et al. 2024 (summer 2023)
CS 2018-2023	Wales	375	BQZPSZX4	Acid Grassland	organic	15	29.88	14.6	14.51	0.1451	0.1451	0.299	0.485	0.485	Bentley et al. 2023 (summer 2018-2019), Bentley et al. 2023 (summer 2020), Bentley et al. 2023 (summer 2021), Reinsch et al. 2023 (summer 2022), Bentley et al. 2024 (summer 2023)
CS 2018-2023	Wales	375	BQZPSZX5	Heathland	organic	15	54.38	31.4	31.25	0.3125	0.3125	0.544	0.575	0.575	Bentley et al. 2023 (summer 2018-2019), Bentley et al. 2023 (summer 2020), Bentley et al. 2023 (summer 2021), Reinsch et al. 2023 (summer 2022), Bentley et al. 2024 (summer 2023)
CS 2018-2023	England	375	OFVZDJX1	Improved Grassland	mineral	15	19.58	11.1	11	0.11	0.11	0.196	0.562	0.562	Bentley et al. 2023 (summer 2018-2019), Bentley et al. 2023 (summer 2020), Bentley et al. 2023 (summer 2021), Reinsch et al. 2023 (summer 2022), Bentley et al. 2024 (summer 2023)
CS 2018-2023	England	375	OFVZDJX2	Neutral Grassland	mineral	15	11.35	5.37	5.27	0.0527	0.0527	0.114	0.464	0.464	Bentley et al. 2023 (summer 2018-2019), Bentley et al. 2023 (summer 2020), Bentley et al. 2023 (summer 2021), Reinsch et al. 2023 (summer 2022), Bentley et al. 2024 (summer 2023)
CS 2018-2023	England	375	OFVZDJX3	Neutral Grassland	organic	15	35.58	17.9	17.7	0.177	0.177	0.356	0.498	0.498	Bentley et al. 2023 (summer 2018-2019), Bentley et al. 2023 (summer 2020), Bentley et al. 2023 (summer 2021), Reinsch et al. 2023 (summer 2022), Bentley et al. 2024 (summer 2023)
CS 2018-2023	England	375	OFVZDJX4	Neutral Grassland	mineral	15	13.78	6.75	6.63	0.0663	0.0663	0.138	0.481	0.481	Bentley et al. 2023 (summer 2018-2019), Bentley et al. 2023 (summer 2020), Bentley et al. 2023 (summer 2021), Reinsch et al. 2023 (summer 2022), Bentley et al. 2024 (summer 2023)
CS 2018-2023	England	375	OFVZDJX5	Neutral Grassland	mineral	15	8.42	4.01	3.88	0.0388	0.0388	0.084	0.461	0.461	Bentley et al. 2023 (summer 2018-2019), Bentley et al. 2023 (summer 2020), Bentley et al. 2023 (summer 2021), Reinsch et al. 2023 (summer 2022), Bentley et al. 2024 (summer 2023)
CS 2018-2023	Wales	375	MTHXEEX1	Coniferous Woodland	organic	15	45.26	27.2	27.13	0.2713	0.2713	0.453	0.599	0.599	Bentley et al. 2023 (summer 2018-2019), Bentley et al. 2023 (summer 2020), Bentley et al. 2023 (summer 2021), Reinsch et al. 2023 (summer 2022), Bentley et al. 2024 (summer 2023)
CS 2018-2023	Wales	375	MTHXEEX2	Coniferous Woodland	organic	15	65.39	36.1	36.04	0.3604	0.3604	0.654	0.551	0.551	Bentley et al. 2023 (summer 2018-2019), Bentley et al. 2023 (summer 2020), Bentley et al. 2023 (summer 2021), Reinsch et al. 2023 (summer 2022), Bentley et al. 2024 (summer 2023)
CS 2018-2023	Wales	375	MTHXEEX3	Broadleaved Woodland	mineral	15	6.16	3.1	2.92	0.0292	0.0292	0.062	0.474	0.474	Bentley et al. 2023 (summer 2018-2019), Bentley et al. 2023 (summer 2020), Bentley et al. 2023 (summer 2021), Reinsch et al. 2023 (summer 2022), Bentley et al. 2024 (summer 2023)
CS 2018-2023	Wales	375	MTHXEEX4	Coniferous Woodland	organic	15	95.31	53.4	53.36	0.5336	0.5336	0.953	0.56	0.56	Bentley et al. 2023 (summer 2018-2019), Bentley et al. 2023 (summer 2020), Bentley et al. 2023 (summer 2021), Reinsch et al. 2023 (summer 2022), Bentley et al. 2024 (summer 2023)
CS 2018-2023	Wales	375	MTHXEEX5	Coniferous Woodland	organic	15	72.15	40.8	40.73	0.4073	0.4073	0.722	0.565	0.565	Bentley et al. 2023 (summer 2018-2019), Bentley et al. 2023 (summer 2020), Bentley et al. 2023 (summer 2021), Reinsch et al. 2023 (summer 2022), Bentley et al. 2024 (summer 2023)
CS 2018-2023	Wales	375	DSZCQVX2	Improved Grassland	mineral	15	8.71	3.9	3.79	0.0379	0.0379	0.087	0.436	0.436	Bentley et al. 2023 (summer 2018-2019), Bentley et al. 2023 (summer 2020), Bentley et al. 2023 (summer 2021), Reinsch et al. 2023 (summer 2022), Bentley et al. 2024 (summer 2023)
CS 2018-2023	Wales	375	DSZCQVX3	Acid Grassland	mineral	15	13.17	6.84	6.73	0.0673	0.0673	0.132	0.511	0.511	Bentley et al. 2023 (summer 2018-2019), Bentley et al. 2023 (summer 2020), Bentley et al. 2023 (summer 2021), Reinsch et al. 2023 (summer 2022), Bentley et al. 2024 (summer 2023)
CS 2018-2023	Wales	375	DSZCQVX5	Acid Grassland	organic	15	80.41	41.92	41.75	0.4175	0.4175	0.804	0.519	0.519	Bentley et al. 2023 (summer 2018-2019), Bentley et al. 2023 (summer 2020), Bentley et al. 2023 (summer 2021), Reinsch et al. 2023 (summer 2022), Bentley et al. 2024 (summer 2023)
CS 2018-2023	Wales	375	DETEQUX1	Acid Grassland	organic	15	59.33	32.5	32.38	0.3238	0.3238	0.593	0.546	0.546	Bentley et al. 2023 (summer 2018-2019), Bentley et al. 2023 (summer 2020), Bentley et al. 2023 (summer 2021), Reinsch et al. 2023 (summer 2022), Bentley et al. 2024 (summer 2023)
CS 2018-2023	Wales	375	DETEQUX2	Acid Grassland	organic	15	30.79	17.2	17.08	0.1708	0.1708	0.308	0.555	0.555	Bentley et al. 2023 (summer 2018-2019), Bentley et al. 2023 (summer 2020), Bentley et al. 2023 (summer 2021), Reinsch et al. 2023 (summer 2022), Bentley et al. 2024 (summer 2023)
CS 2018-2023	Wales	375	DETEQUX3	Acid Grassland	mineral	15	9.62	5.9	5.82	0.0582	0.0582	0.096	0.605	0.605	Bentley et al. 2023 (summer 2018-2019), Bentley et al. 2023 (summer 2020), Bentley et al. 2023 (summer 2021), Reinsch et al. 2023 (summer 2022), Bentley et al. 2024 (summer 2023)
CS 2018-2023	Wales	375	DETEQUX4	Acid Grassland	organic	15	55.7	32.1	31.97	0.3197	0.3197	0.557	0.574	0.574	Bentley et al. 2023 (summer 2018-2019), Bentley et al. 2023 (summer 2020), Bentley et al. 2023 (summer 2021), Reinsch et al. 2023 (summer 2022), Bentley et al. 2024 (summer 2023)
CS 2018-2023	Wales	375	DETEQUX5	Acid Grassland	organic	15	20.45	12.9	12.83	0.1283	0.1283	0.204	0.627	0.627	Bentley et al. 2023 (summer 2018-2019), Bentley et al. 2023 (summer 2020), Bentley et al. 2023 (summer 2021), Reinsch et al. 2023 (summer 2022), Bentley et al. 2024 (summer 2023)
CS 2018-2023	Wales	375	USAOZKX1	Broadleaved Woodland	mineral	15	7.79	3.38	3.29	0.0329	0.0329	0.078	0.422	0.422	Bentley et al. 2023 (summer 2018-2019), Bentley et al. 2023 (summer 2020), Bentley et al. 2023 (summer 2021), Reinsch et al. 2023 (summer 2022), Bentley et al. 2024 (summer 2023)
CS 2018-2023	Wales	375	USAOZKX2	Neutral Grassland	mineral	15	8.79	3.82	3.72	0.0372	0.0372	0.088	0.423	0.423	Bentley et al. 2023 (summer 2018-2019), Bentley et al. 2023 (summer 2020), Bentley et al. 2023 (summer 2021), Reinsch et al. 2023 (summer 2022), Bentley et al. 2024 (summer 2023)
CS 2018-2023	Wales	375	USAOZKX4	Neutral Grassland	mineral	15	5.07	2.28	2.19	0.0219	0.0219	0.051	0.433	0.433	Bentley et al. 2023 (summer 2018-2019), Bentley et al. 2023 (summer 2020), Bentley et al. 2023 (summer 2021), Reinsch et al. 2023 (summer 2022), Bentley et al. 2024 (summer 2023)
CS 2018-2023	Wales	375	KSIMHYX1	Peatland	organic	15	96.1	52.4	52.33	0.5233	0.5233	0.961	0.545	0.545	Bentley et al. 2023 (summer 2018-2019), Bentley et al. 2023 (summer 2020), Bentley et al. 2023 (summer 2021), Reinsch et al. 2023 (summer 2022), Bentley et al. 2024 (summer 2023)
CS 2018-2023	Wales	375	KSIMHYX3	Acid Grassland	organic	15	31.77	29.2	29.1	0.291	0.291	0.318	0.916	0.916	Bentley et al. 2023 (summer 2018-2019), Bentley et al. 2023 (summer 2020), Bentley et al. 2023 (summer 2021), Reinsch et al. 2023 (summer 2022), Bentley et al. 2024 (summer 2023)
CS 2018-2023	Wales	375	KSIMHYX4	Heathland	organic	15	93.96	53.7	53.65	0.5365	0.5365	0.94	0.571	0.571	Bentley et al. 2023 (summer 2018-2019), Bentley et al. 2023 (summer 2020), Bentley et al. 2023 (summer 2021), Reinsch et al. 2023 (summer 2022), Bentley et al. 2024 (summer 2023)
CS 2018-2023	Wales	375	KSIMHYX5	Heathland	organic	15	96.19	49.7	49.62	0.4962	0.4962	0.962	0.516	0.516	Bentley et al. 2023 (summer 2018-2019), Bentley et al. 2023 (summer 2020), Bentley et al. 2023 (summer 2021), Reinsch et al. 2023 (summer 2022), Bentley et al. 2024 (summer 2023)
CS 2018-2023	Wales	375	GLYVQAX1	Neutral Grassland	organic	15	22.45	12.7	12.57	0.1257	0.1257	0.224	0.56	0.56	Bentley et al. 2023 (summer 2018-2019), Bentley et al. 2023 (summer 2020), Bentley et al. 2023 (summer 2021), Reinsch et al. 2023 (summer 2022), Bentley et al. 2024 (summer 2023)
CS 2018-2023	Wales	375	GLYVQAX2	Acid Grassland	mineral	15	17.87	8.91	8.8	0.088	0.088	0.179	0.493	0.493	Bentley et al. 2023 (summer 2018-2019), Bentley et al. 2023 (summer 2020), Bentley et al. 2023 (summer 2021), Reinsch et al. 2023 (summer 2022), Bentley et al. 2024 (summer 2023)
CS 2018-2023	Wales	375	GLYVQAX5	Improved Grassland	mineral	15	17.6	9.23	9.14	0.0914	0.0914	0.176	0.519	0.519	Bentley et al. 2023 (summer 2018-2019), Bentley et al. 2023 (summer 2020), Bentley et al. 2023 (summer 2021), Reinsch et al. 2023 (summer 2022), Bentley et al. 2024 (summer 2023)
CS 2018-2023	England	375	TAZMMIX1	Coniferous Woodland	organic	15	94.76	52.7	52.64	0.5264	0.5264	0.948	0.556	0.556	Bentley et al. 2023 (summer 2018-2019), Bentley et al. 2023 (summer 2020), Bentley et al. 2023 (summer 2021), Reinsch et al. 2023 (summer 2022), Bentley et al. 2024 (summer 2023)
CS 2018-2023	England	375	TAZMMIX2	Coniferous Woodland	organic	15	39.28	24.6	24.55	0.2455	0.2455	0.393	0.625	0.625	Bentley et al. 2023 (summer 2018-2019), Bentley et al. 2023 (summer 2020), Bentley et al. 2023 (summer 2021), Reinsch et al. 2023 (summer 2022), Bentley et al. 2024 (summer 2023)
CS 2018-2023	England	375	TAZMMIX3	Neutral Grassland	mineral	15	5.35	2.43	2.36	0.0236	0.0236	0.054	0.442	0.442	Bentley et al. 2023 (summer 2018-2019), Bentley et al. 2023 (summer 2020), Bentley et al. 2023 (summer 2021), Reinsch et al. 2023 (summer 2022), Bentley et al. 2024 (summer 2023)
CS 2018-2023	England	375	TAZMMIX4	Coniferous Woodland	organic	15	44.5	25.8	25.76	0.2576	0.2576	0.445	0.579	0.579	Bentley et al. 2023 (summer 2018-2019), Bentley et al. 2023 (summer 2020), Bentley et al. 2023 (summer 2021), Reinsch et al. 2023 (summer 2022), Bentley et al. 2024 (summer 2023)
CS 2018-2023	England	375	TAZMMIX5	Broadleaved Woodland	mineral	15	12.89	7.4	7.33	0.0733	0.0733	0.129	0.568	0.568	Bentley et al. 2023 (summer 2018-2019), Bentley et al. 2023 (summer 2020), Bentley et al. 2023 (summer 2021), Reinsch et al. 2023 (summer 2022), Bentley et al. 2024 (summer 2023)
CS 2018-2023	England	375	XIDYRJX1	Cropland	mineral	15	4.69	2.18	2.07	0.0207	0.0207	0.047	0.44	0.44	Bentley et al. 2023 (summer 2018-2019), Bentley et al. 2023 (summer 2020), Bentley et al. 2023 (summer 2021), Reinsch et al. 2023 (summer 2022), Bentley et al. 2024 (summer 2023)
CS 2018-2023	England	375	XIDYRJX2	Broadleaved Woodland	mineral	15	11.12	6.25	6.11	0.0611	0.0611	0.111	0.549	0.549	Bentley et al. 2023 (summer 2018-2019), Bentley et al. 2023 (summer 2020), Bentley et al. 2023 (summer 2021), Reinsch et al. 2023 (summer 2022), Bentley et al. 2024 (summer 2023)
CS 2018-2023	England	375	XIDYRJX3	Improved Grassland	mineral	15	6.15	2.7	2.61	0.0261	0.0261	0.062	0.424	0.424	Bentley et al. 2023 (summer 2018-2019), Bentley et al. 2023 (summer 2020), Bentley et al. 2023 (summer 2021), Reinsch et al. 2023 (summer 2022), Bentley et al. 2024 (summer 2023)
CS 2018-2023	England	375	XIDYRJX4	Bracken	mineral	15	16.17	9.84	9.79	0.0979	0.0979	0.162	0.605	0.605	Bentley et al. 2023 (summer 2018-2019), Bentley et al. 2023 (summer 2020), Bentley et al. 2023 (summer 2021), Reinsch et al. 2023 (summer 2022), Bentley et al. 2024 (summer 2023)
CS 2018-2023	England	375	XIDYRJX5	Bracken	organic	15	74.68	42	41.93	0.4193	0.4193	0.747	0.561	0.561	Bentley et al. 2023 (summer 2018-2019), Bentley et al. 2023 (summer 2020), Bentley et al. 2023 (summer 2021), Reinsch et al. 2023 (summer 2022), Bentley et al. 2024 (summer 2023)
CS 2018-2023	England	375	NOFKFHX1	Improved Grassland	mineral	15	14.07	8	7.84	0.0784	0.0784	0.141	0.557	0.557	Bentley et al. 2023 (summer 2018-2019), Bentley et al. 2023 (summer 2020), Bentley et al. 2023 (summer 2021), Reinsch et al. 2023 (summer 2022), Bentley et al. 2024 (summer 2023)
CS 2018-2023	England	375	NOFKFHX3	Improved Grassland	mineral	15	5.99	3.61	2.93	0.0293	0.0293	0.06	0.489	0.489	Bentley et al. 2023 (summer 2018-2019), Bentley et al. 2023 (summer 2020), Bentley et al. 2023 (summer 2021), Reinsch et al. 2023 (summer 2022), Bentley et al. 2024 (summer 2023)
CS 2018-2023	England	375	NOFKFHX4	Calcareous Grassland	mineral	15	12.22	6.78	6.42	0.0642	0.0642	0.122	0.525	0.525	Bentley et al. 2023 (summer 2018-2019), Bentley et al. 2023 (summer 2020), Bentley et al. 2023 (summer 2021), Reinsch et al. 2023 (summer 2022), Bentley et al. 2024 (summer 2023)
CS 2018-2023	England	375	NOFKFHX5	Calcareous Grassland	mineral	15	9.62	5.59	5.14	0.0514	0.0514	0.096	0.534	0.534	Bentley et al. 2023 (summer 2018-2019), Bentley et al. 2023 (summer 2020), Bentley et al. 2023 (summer 2021), Reinsch et al. 2023 (summer 2022), Bentley et al. 2024 (summer 2023)
CS 2018-2023	England	375	NUTHQCX1	Cropland	mineral	15	7.6	3.39	3.28	0.0328	0.0328	0.076	0.431	0.431	Bentley et al. 2023 (summer 2018-2019), Bentley et al. 2023 (summer 2020), Bentley et al. 2023 (summer 2021), Reinsch et al. 2023 (summer 2022), Bentley et al. 2024 (summer 2023)
CS 2018-2023	England	375	NUTHQCX3	Cropland	mineral	15	5.87	5.08	2.61	0.0261	0.0261	0.059	0.444	0.444	Bentley et al. 2023 (summer 2018-2019), Bentley et al. 2023 (summer 2020), Bentley et al. 2023 (summer 2021), Reinsch et al. 2023 (summer 2022), Bentley et al. 2024 (summer 2023)
CS 2018-2023	England	375	WKDWFIX5	Neutral Grassland	mineral	15	8.1	4.16	4.06	0.0406	0.0406	0.081	0.502	0.502	Bentley et al. 2023 (summer 2018-2019), Bentley et al. 2023 (summer 2020), Bentley et al. 2023 (summer 2021), Reinsch et al. 2023 (summer 2022), Bentley et al. 2024 (summer 2023)
CS 2018-2023	England	375	EYAJMOX1	Neutral Grassland	mineral	15	8.75	4.15	4.07	0.0407	0.0407	0.088	0.465	0.465	Bentley et al. 2023 (summer 2018-2019), Bentley et al. 2023 (summer 2020), Bentley et al. 2023 (summer 2021), Reinsch et al. 2023 (summer 2022), Bentley et al. 2024 (summer 2023)
CS 2018-2023	England	375	EYAJMOX2	Neutral Grassland	mineral	15	8.88	4.04	3.94	0.0394	0.0394	0.089	0.444	0.444	Bentley et al. 2023 (summer 2018-2019), Bentley et al. 2023 (summer 2020), Bentley et al. 2023 (summer 2021), Reinsch et al. 2023 (summer 2022), Bentley et al. 2024 (summer 2023)
CS 2018-2023	England	375	EYAJMOX3	Neutral Grassland	mineral	15	6.62	3.03	2.92	0.0292	0.0292	0.066	0.442	0.442	Bentley et al. 2023 (summer 2018-2019), Bentley et al. 2023 (summer 2020), Bentley et al. 2023 (summer 2021), Reinsch et al. 2023 (summer 2022), Bentley et al. 2024 (summer 2023)
CS 2018-2023	England	375	EYAJMOX4	Neutral Grassland	mineral	15	12.55	6.2	6.09	0.0609	0.0609	0.126	0.485	0.485	Bentley et al. 2023 (summer 2018-2019), Bentley et al. 2023 (summer 2020), Bentley et al. 2023 (summer 2021), Reinsch et al. 2023 (summer 2022), Bentley et al. 2024 (summer 2023)
CS 2018-2023	England	375	EYAJMOX5	Neutral Grassland	mineral	15	11.04	5.17	5.06	0.0506	0.0506	0.11	0.459	0.459	Bentley et al. 2023 (summer 2018-2019), Bentley et al. 2023 (summer 2020), Bentley et al. 2023 (summer 2021), Reinsch et al. 2023 (summer 2022), Bentley et al. 2024 (summer 2023)
CS 2018-2023	England	375	ZUJTKPX2	Improved Grassland	mineral	15	12.78	7.78	7.71	0.0771	0.0771	0.128	0.603	0.603	Bentley et al. 2023 (summer 2018-2019), Bentley et al. 2023 (summer 2020), Bentley et al. 2023 (summer 2021), Reinsch et al. 2023 (summer 2022), Bentley et al. 2024 (summer 2023)
CS 2018-2023	England	375	ZUJTKPX3	Improved Grassland	mineral	15	7.39	4.19	4.15	0.0415	0.0415	0.074	0.561	0.561	Bentley et al. 2023 (summer 2018-2019), Bentley et al. 2023 (summer 2020), Bentley et al. 2023 (summer 2021), Reinsch et al. 2023 (summer 2022), Bentley et al. 2024 (summer 2023)
CS 2018-2023	England	375	ZUJTKPX4	Improved Grassland	mineral	15	4.93	2.45	2.41	0.0241	0.0241	0.049	0.489	0.489	Bentley et al. 2023 (summer 2018-2019), Bentley et al. 2023 (summer 2020), Bentley et al. 2023 (summer 2021), Reinsch et al. 2023 (summer 2022), Bentley et al. 2024 (summer 2023)
CS 2018-2023	England	375	ZUJTKPX5	Acid Grassland	mineral	15	16.77	9.4	9.31	0.0931	0.0931	0.168	0.555	0.555	Bentley et al. 2023 (summer 2018-2019), Bentley et al. 2023 (summer 2020), Bentley et al. 2023 (summer 2021), Reinsch et al. 2023 (summer 2022), Bentley et al. 2024 (summer 2023)
CS 2018-2023	England	375	UDKSUOX1	Neutral Grassland	mineral	15	11.44	6.02	5.95	0.0595	0.0595	0.114	0.52	0.52	Bentley et al. 2023 (summer 2018-2019), Bentley et al. 2023 (summer 2020), Bentley et al. 2023 (summer 2021), Reinsch et al. 2023 (summer 2022), Bentley et al. 2024 (summer 2023)
CS 2018-2023	England	375	UDKSUOX2	Calcareous Grassland	mineral	15	15.54	9.38	7.76	0.0776	0.0776	0.155	0.499	0.499	Bentley et al. 2023 (summer 2018-2019), Bentley et al. 2023 (summer 2020), Bentley et al. 2023 (summer 2021), Reinsch et al. 2023 (summer 2022), Bentley et al. 2024 (summer 2023)
CS 2018-2023	England	375	UDKSUOX3	Cropland	mineral	15	5.66	2.92	2.84	0.0284	0.0284	0.057	0.502	0.502	Bentley et al. 2023 (summer 2018-2019), Bentley et al. 2023 (summer 2020), Bentley et al. 2023 (summer 2021), Reinsch et al. 2023 (summer 2022), Bentley et al. 2024 (summer 2023)
CS 2018-2023	England	375	UDKSUOX5	Calcareous Grassland	mineral	15	18.28	10.4	8.76	0.0876	0.0876	0.183	0.479	0.479	Bentley et al. 2023 (summer 2018-2019), Bentley et al. 2023 (summer 2020), Bentley et al. 2023 (summer 2021), Reinsch et al. 2023 (summer 2022), Bentley et al. 2024 (summer 2023)
CS 2018-2023	England	375	DEJBBKX1	Improved Grassland	mineral	15	15.27	7.72	7.58	0.0758	0.0758	0.153	0.496	0.496	Bentley et al. 2023 (summer 2018-2019), Bentley et al. 2023 (summer 2020), Bentley et al. 2023 (summer 2021), Reinsch et al. 2023 (summer 2022), Bentley et al. 2024 (summer 2023)
CS 2018-2023	England	375	DEJBBKX2	Improved Grassland	mineral	15	9.34	4.32	4.24	0.0424	0.0424	0.093	0.454	0.454	Bentley et al. 2023 (summer 2018-2019), Bentley et al. 2023 (summer 2020), Bentley et al. 2023 (summer 2021), Reinsch et al. 2023 (summer 2022), Bentley et al. 2024 (summer 2023)
CS 2018-2023	England	375	DEJBBKX3	Neutral Grassland	mineral	15	9.45	4.41	4.31	0.0431	0.0431	0.094	0.456	0.456	Bentley et al. 2023 (summer 2018-2019), Bentley et al. 2023 (summer 2020), Bentley et al. 2023 (summer 2021), Reinsch et al. 2023 (summer 2022), Bentley et al. 2024 (summer 2023)
CS 2018-2023	England	375	DEJBBKX4	Cropland	mineral	15	12.65	12	6.91	0.0691	0.0691	0.126	0.546	0.546	Bentley et al. 2023 (summer 2018-2019), Bentley et al. 2023 (summer 2020), Bentley et al. 2023 (summer 2021), Reinsch et al. 2023 (summer 2022), Bentley et al. 2024 (summer 2023)
CS 2018-2023	England	375	DEJBBKX6	Neutral Grassland	mineral	15	11.36	8.99	5.67	0.0567	0.0567	0.114	0.499	0.499	Bentley et al. 2023 (summer 2018-2019), Bentley et al. 2023 (summer 2020), Bentley et al. 2023 (summer 2021), Reinsch et al. 2023 (summer 2022), Bentley et al. 2024 (summer 2023)
CS 2018-2023	England	375	PVFUKIX1	Improved Grassland	mineral	15	6.49	3.06	2.88	0.0288	0.0288	0.065	0.444	0.444	Bentley et al. 2023 (summer 2018-2019), Bentley et al. 2023 (summer 2020), Bentley et al. 2023 (summer 2021), Reinsch et al. 2023 (summer 2022), Bentley et al. 2024 (summer 2023)
CS 2018-2023	England	375	PVFUKIX2	Broadleaved Woodland	mineral	15	11.87	5.54	5.43	0.0543	0.0543	0.119	0.457	0.457	Bentley et al. 2023 (summer 2018-2019), Bentley et al. 2023 (summer 2020), Bentley et al. 2023 (summer 2021), Reinsch et al. 2023 (summer 2022), Bentley et al. 2024 (summer 2023)
CS 2018-2023	England	375	PVFUKIX3	Improved Grassland	mineral	15	12.95	6.14	6.01	0.0601	0.0601	0.13	0.464	0.464	Bentley et al. 2023 (summer 2018-2019), Bentley et al. 2023 (summer 2020), Bentley et al. 2023 (summer 2021), Reinsch et al. 2023 (summer 2022), Bentley et al. 2024 (summer 2023)
CS 2018-2023	England	375	PVFUKIX4	Cropland	mineral	15	7.8	3.22	3.1	0.031	0.031	0.078	0.398	0.398	Bentley et al. 2023 (summer 2018-2019), Bentley et al. 2023 (summer 2020), Bentley et al. 2023 (summer 2021), Reinsch et al. 2023 (summer 2022), Bentley et al. 2024 (summer 2023)
CS 2018-2023	England	375	BZJANFX1	Cropland	mineral	15	8.73	4.67	3.71	0.0371	0.0371	0.087	0.425	0.425	Bentley et al. 2023 (summer 2018-2019), Bentley et al. 2023 (summer 2020), Bentley et al. 2023 (summer 2021), Reinsch et al. 2023 (summer 2022), Bentley et al. 2024 (summer 2023)
CS 2018-2023	England	375	BZJANFX2	Cropland	mineral	15	8.16	4.77	3.69	0.0369	0.0369	0.082	0.453	0.453	Bentley et al. 2023 (summer 2018-2019), Bentley et al. 2023 (summer 2020), Bentley et al. 2023 (summer 2021), Reinsch et al. 2023 (summer 2022), Bentley et al. 2024 (summer 2023)
CS 2018-2023	England	375	BZJANFX3	Cropland	mineral	15	5.94	2.4	2.19	0.0219	0.0219	0.059	0.368	0.368	Bentley et al. 2023 (summer 2018-2019), Bentley et al. 2023 (summer 2020), Bentley et al. 2023 (summer 2021), Reinsch et al. 2023 (summer 2022), Bentley et al. 2024 (summer 2023)
CS 2018-2023	England	375	BZJANFX4	Broadleaved Woodland	mineral	15	11.74	6.28	6.21	0.0621	0.0621	0.117	0.529	0.529	Bentley et al. 2023 (summer 2018-2019), Bentley et al. 2023 (summer 2020), Bentley et al. 2023 (summer 2021), Reinsch et al. 2023 (summer 2022), Bentley et al. 2024 (summer 2023)
CS 2018-2023	England	375	BZJANFX6	Neutral Grassland	mineral	15	11.33	5.51	5.41	0.0541	0.0541	0.113	0.477	0.477	Bentley et al. 2023 (summer 2018-2019), Bentley et al. 2023 (summer 2020), Bentley et al. 2023 (summer 2021), Reinsch et al. 2023 (summer 2022), Bentley et al. 2024 (summer 2023)
CS 2018-2023	England	375	RDSYSPX1	Cropland	mineral	15	16.64	12.4	8.49	0.0849	0.0849	0.166	0.51	0.51	Bentley et al. 2023 (summer 2018-2019), Bentley et al. 2023 (summer 2020), Bentley et al. 2023 (summer 2021), Reinsch et al. 2023 (summer 2022), Bentley et al. 2024 (summer 2023)
CS 2018-2023	England	375	RDSYSPX4	Cropland	mineral	15	8.91	6.64	4.53	0.0453	0.0453	0.089	0.509	0.509	Bentley et al. 2023 (summer 2018-2019), Bentley et al. 2023 (summer 2020), Bentley et al. 2023 (summer 2021), Reinsch et al. 2023 (summer 2022), Bentley et al. 2024 (summer 2023)
CS 2018-2023	England	375	PPONYGX1	Broadleaved Woodland	mineral	15	7.91	4.33	4.28	0.0428	0.0428	0.079	0.541	0.541	Bentley et al. 2023 (summer 2018-2019), Bentley et al. 2023 (summer 2020), Bentley et al. 2023 (summer 2021), Reinsch et al. 2023 (summer 2022), Bentley et al. 2024 (summer 2023)
CS 2018-2023	England	375	PPONYGX2	Broadleaved Woodland	mineral	15	3.12	1.4	1.37	0.0137	0.0137	0.031	0.438	0.438	Bentley et al. 2023 (summer 2018-2019), Bentley et al. 2023 (summer 2020), Bentley et al. 2023 (summer 2021), Reinsch et al. 2023 (summer 2022), Bentley et al. 2024 (summer 2023)
CS 2018-2023	England	375	PPONYGX5	Improved Grassland	mineral	15	8.37	4.16	4.1	0.041	0.041	0.084	0.49	0.49	Bentley et al. 2023 (summer 2018-2019), Bentley et al. 2023 (summer 2020), Bentley et al. 2023 (summer 2021), Reinsch et al. 2023 (summer 2022), Bentley et al. 2024 (summer 2023)
CS 2018-2023	England	375	KPEREPX1	Neutral Grassland	mineral	15	5.07	3.34	3.29	0.0329	0.0329	0.051	0.648	0.648	Bentley et al. 2023 (summer 2018-2019), Bentley et al. 2023 (summer 2020), Bentley et al. 2023 (summer 2021), Reinsch et al. 2023 (summer 2022), Bentley et al. 2024 (summer 2023)
CS 2018-2023	England	375	KPEREPX2	Broadleaved Woodland	mineral	15	17.98	9.09	8.99	0.0899	0.0899	0.18	0.5	0.5	Bentley et al. 2023 (summer 2018-2019), Bentley et al. 2023 (summer 2020), Bentley et al. 2023 (summer 2021), Reinsch et al. 2023 (summer 2022), Bentley et al. 2024 (summer 2023)
CS 2018-2023	England	375	KPEREPX3	Broadleaved Woodland	organic	15	20.02	11.6	11.55	0.1155	0.1155	0.2	0.577	0.577	Bentley et al. 2023 (summer 2018-2019), Bentley et al. 2023 (summer 2020), Bentley et al. 2023 (summer 2021), Reinsch et al. 2023 (summer 2022), Bentley et al. 2024 (summer 2023)
CS 2018-2023	England	375	KPEREPX4	Broadleaved Woodland	mineral	15	9.55	4.88	4.84	0.0484	0.0484	0.096	0.507	0.507	Bentley et al. 2023 (summer 2018-2019), Bentley et al. 2023 (summer 2020), Bentley et al. 2023 (summer 2021), Reinsch et al. 2023 (summer 2022), Bentley et al. 2024 (summer 2023)
CS 2018-2023	England	375	KPEREPX5	Broadleaved Woodland	mineral	15	10.29	5.22	5.17	0.0517	0.0517	0.103	0.503	0.503	Bentley et al. 2023 (summer 2018-2019), Bentley et al. 2023 (summer 2020), Bentley et al. 2023 (summer 2021), Reinsch et al. 2023 (summer 2022), Bentley et al. 2024 (summer 2023)
CS 2018-2023	England	375	YDGWZLX1	Improved Grassland	mineral	15	8.1	3.79	3.67	0.0367	0.0367	0.081	0.453	0.453	Bentley et al. 2023 (summer 2018-2019), Bentley et al. 2023 (summer 2020), Bentley et al. 2023 (summer 2021), Reinsch et al. 2023 (summer 2022), Bentley et al. 2024 (summer 2023)
CS 2018-2023	England	375	YDGWZLX4	Peatland	mineral	15	19.6	11.5	11.36	0.1136	0.1136	0.196	0.579	0.579	Bentley et al. 2023 (summer 2018-2019), Bentley et al. 2023 (summer 2020), Bentley et al. 2023 (summer 2021), Reinsch et al. 2023 (summer 2022), Bentley et al. 2024 (summer 2023)
CS 2018-2023	England	375	YDGWZLX5	Cropland	mineral	15	4.64	1.97	1.88	0.0188	0.0188	0.046	0.406	0.406	Bentley et al. 2023 (summer 2018-2019), Bentley et al. 2023 (summer 2020), Bentley et al. 2023 (summer 2021), Reinsch et al. 2023 (summer 2022), Bentley et al. 2024 (summer 2023)
CS 2018-2023	England	375	QVZIXIX1	Heathland	mineral	15	12.36	8.03	8	0.08	0.08	0.124	0.647	0.647	Bentley et al. 2023 (summer 2018-2019), Bentley et al. 2023 (summer 2020), Bentley et al. 2023 (summer 2021), Reinsch et al. 2023 (summer 2022), Bentley et al. 2024 (summer 2023)
CS 2018-2023	England	375	DKFVKMX1	Cropland	mineral	15	3.12	1.52	1.47	0.0147	0.0147	0.031	0.471	0.471	Bentley et al. 2023 (summer 2018-2019), Bentley et al. 2023 (summer 2020), Bentley et al. 2023 (summer 2021), Reinsch et al. 2023 (summer 2022), Bentley et al. 2024 (summer 2023)
CS 2018-2023	England	375	DKFVKMX2	Cropland	mineral	15	3.35	1.78	1.73	0.0173	0.0173	0.034	0.517	0.517	Bentley et al. 2023 (summer 2018-2019), Bentley et al. 2023 (summer 2020), Bentley et al. 2023 (summer 2021), Reinsch et al. 2023 (summer 2022), Bentley et al. 2024 (summer 2023)
CS 2018-2023	England	375	DKFVKMX3	Cropland	mineral	15	3.03	1.34	1.29	0.0129	0.0129	0.03	0.425	0.425	Bentley et al. 2023 (summer 2018-2019), Bentley et al. 2023 (summer 2020), Bentley et al. 2023 (summer 2021), Reinsch et al. 2023 (summer 2022), Bentley et al. 2024 (summer 2023)
CS 2018-2023	England	375	DKFVKMX4	Improved Grassland	mineral	15	3.63	1.95	1.86	0.0186	0.0186	0.036	0.512	0.512	Bentley et al. 2023 (summer 2018-2019), Bentley et al. 2023 (summer 2020), Bentley et al. 2023 (summer 2021), Reinsch et al. 2023 (summer 2022), Bentley et al. 2024 (summer 2023)
CS 2018-2023	England	375	DKFVKMX5	Cropland	mineral	15	3.47	1.7	1.64	0.0164	0.0164	0.035	0.472	0.472	Bentley et al. 2023 (summer 2018-2019), Bentley et al. 2023 (summer 2020), Bentley et al. 2023 (summer 2021), Reinsch et al. 2023 (summer 2022), Bentley et al. 2024 (summer 2023)
CS 2018-2023	England	375	NPPRGBX2	Neutral Grassland	mineral	15	10.82	5.2	5.08	0.0508	0.0508	0.108	0.469	0.469	Bentley et al. 2023 (summer 2018-2019), Bentley et al. 2023 (summer 2020), Bentley et al. 2023 (summer 2021), Reinsch et al. 2023 (summer 2022), Bentley et al. 2024 (summer 2023)
CS 2018-2023	England	375	NPPRGBX3	Cropland	mineral	15	7.75	3.56	3.45	0.0345	0.0345	0.078	0.446	0.446	Bentley et al. 2023 (summer 2018-2019), Bentley et al. 2023 (summer 2020), Bentley et al. 2023 (summer 2021), Reinsch et al. 2023 (summer 2022), Bentley et al. 2024 (summer 2023)
CS 2018-2023	England	375	NPPRGBX4	Neutral Grassland	mineral	15	7.84	3.49	3.39	0.0339	0.0339	0.078	0.433	0.433	Bentley et al. 2023 (summer 2018-2019), Bentley et al. 2023 (summer 2020), Bentley et al. 2023 (summer 2021), Reinsch et al. 2023 (summer 2022), Bentley et al. 2024 (summer 2023)
CS 2018-2023	England	375	NPPRGBX5	Neutral Grassland	mineral	15	12.15	5.29	5.17	0.0517	0.0517	0.122	0.426	0.426	Bentley et al. 2023 (summer 2018-2019), Bentley et al. 2023 (summer 2020), Bentley et al. 2023 (summer 2021), Reinsch et al. 2023 (summer 2022), Bentley et al. 2024 (summer 2023)
CS 2018-2023	Wales	375	UEDLDKX2	Acid Grassland	mineral	15	17.02	11.3	11.22	0.1122	0.1122	0.17	0.659	0.659	Bentley et al. 2023 (summer 2018-2019), Bentley et al. 2023 (summer 2020), Bentley et al. 2023 (summer 2021), Reinsch et al. 2023 (summer 2022), Bentley et al. 2024 (summer 2023)
CS 2018-2023	Wales	375	UEDLDKX3	Improved Grassland	mineral	15	10.69	5.67	5.59	0.0559	0.0559	0.107	0.523	0.523	Bentley et al. 2023 (summer 2018-2019), Bentley et al. 2023 (summer 2020), Bentley et al. 2023 (summer 2021), Reinsch et al. 2023 (summer 2022), Bentley et al. 2024 (summer 2023)
CS 2018-2023	Wales	375	UEDLDKX4	Acid Grassland	mineral	15	9.88	5.63	5.54	0.0554	0.0554	0.099	0.561	0.561	Bentley et al. 2023 (summer 2018-2019), Bentley et al. 2023 (summer 2020), Bentley et al. 2023 (summer 2021), Reinsch et al. 2023 (summer 2022), Bentley et al. 2024 (summer 2023)
CS 2018-2023	Wales	375	UEDLDKX5	Neutral Grassland	mineral	15	7.14	3.65	3.57	0.0357	0.0357	0.071	0.5	0.5	Bentley et al. 2023 (summer 2018-2019), Bentley et al. 2023 (summer 2020), Bentley et al. 2023 (summer 2021), Reinsch et al. 2023 (summer 2022), Bentley et al. 2024 (summer 2023)
CS 2018-2023	England	375	RSDMVRX1	Cropland	mineral	15	8.76	4.7	4.07	0.0407	0.0407	0.088	0.464	0.464	Bentley et al. 2023 (summer 2018-2019), Bentley et al. 2023 (summer 2020), Bentley et al. 2023 (summer 2021), Reinsch et al. 2023 (summer 2022), Bentley et al. 2024 (summer 2023)
CS 2018-2023	England	375	RSDMVRX2	Neutral Grassland	mineral	15	7.24	3.46	3.09	0.0309	0.0309	0.072	0.426	0.426	Bentley et al. 2023 (summer 2018-2019), Bentley et al. 2023 (summer 2020), Bentley et al. 2023 (summer 2021), Reinsch et al. 2023 (summer 2022), Bentley et al. 2024 (summer 2023)
CS 2018-2023	England	375	RSDMVRX3	Improved Grassland	mineral	15	12.06	8.68	6.13	0.0613	0.0613	0.121	0.509	0.509	Bentley et al. 2023 (summer 2018-2019), Bentley et al. 2023 (summer 2020), Bentley et al. 2023 (summer 2021), Reinsch et al. 2023 (summer 2022), Bentley et al. 2024 (summer 2023)
CS 2018-2023	England	375	RSDMVRX4	Broadleaved Woodland	mineral	15	16.43	8.18	8.1	0.081	0.081	0.164	0.493	0.493	Bentley et al. 2023 (summer 2018-2019), Bentley et al. 2023 (summer 2020), Bentley et al. 2023 (summer 2021), Reinsch et al. 2023 (summer 2022), Bentley et al. 2024 (summer 2023)
CS 2018-2023	England	375	RSDMVRX5	Improved Grassland	mineral	15	10.5	4.74	4.65	0.0465	0.0465	0.105	0.443	0.443	Bentley et al. 2023 (summer 2018-2019), Bentley et al. 2023 (summer 2020), Bentley et al. 2023 (summer 2021), Reinsch et al. 2023 (summer 2022), Bentley et al. 2024 (summer 2023)
CS 2018-2023	England	375	RAGOWOX1	Neutral Grassland	mineral	15	7.52	3.79	3.72	0.0372	0.0372	0.075	0.495	0.495	Bentley et al. 2023 (summer 2018-2019), Bentley et al. 2023 (summer 2020), Bentley et al. 2023 (summer 2021), Reinsch et al. 2023 (summer 2022), Bentley et al. 2024 (summer 2023)
CS 2018-2023	England	375	RAGOWOX4	Cropland	mineral	15	5.49	3.08	2.65	0.0265	0.0265	0.055	0.483	0.483	Bentley et al. 2023 (summer 2018-2019), Bentley et al. 2023 (summer 2020), Bentley et al. 2023 (summer 2021), Reinsch et al. 2023 (summer 2022), Bentley et al. 2024 (summer 2023)
CS 2018-2023	England	375	RAGOWOX5	Broadleaved Woodland	mineral	15	9.61	5.06	4.97	0.0497	0.0497	0.096	0.517	0.517	Bentley et al. 2023 (summer 2018-2019), Bentley et al. 2023 (summer 2020), Bentley et al. 2023 (summer 2021), Reinsch et al. 2023 (summer 2022), Bentley et al. 2024 (summer 2023)
CS 2018-2023	England	375	BYSENQX2	Cropland	mineral	15	4.63	2.69	2.1	0.021	0.021	0.046	0.454	0.454	Bentley et al. 2023 (summer 2018-2019), Bentley et al. 2023 (summer 2020), Bentley et al. 2023 (summer 2021), Reinsch et al. 2023 (summer 2022), Bentley et al. 2024 (summer 2023)
CS 2018-2023	England	375	AAVJXTX3	Neutral Grassland	mineral	15	9.51	4.73	4.64	0.0464	0.0464	0.095	0.487	0.487	Bentley et al. 2023 (summer 2018-2019), Bentley et al. 2023 (summer 2020), Bentley et al. 2023 (summer 2021), Reinsch et al. 2023 (summer 2022), Bentley et al. 2024 (summer 2023)
CS 2018-2023	England	375	AAVJXTX4	Broadleaved Woodland	mineral	15	9.47	4.78	4.71	0.0471	0.0471	0.095	0.497	0.497	Bentley et al. 2023 (summer 2018-2019), Bentley et al. 2023 (summer 2020), Bentley et al. 2023 (summer 2021), Reinsch et al. 2023 (summer 2022), Bentley et al. 2024 (summer 2023)
CS 2018-2023	England	375	AAVJXTX5	Broadleaved Woodland	mineral	15	16.04	8.72	8.63	0.0863	0.0863	0.16	0.538	0.538	Bentley et al. 2023 (summer 2018-2019), Bentley et al. 2023 (summer 2020), Bentley et al. 2023 (summer 2021), Reinsch et al. 2023 (summer 2022), Bentley et al. 2024 (summer 2023)
CS 2018-2023	Wales	375	GWLOTMX1	Neutral Grassland	mineral	15	10.84	5.62	5.53	0.0553	0.0553	0.108	0.51	0.51	Bentley et al. 2023 (summer 2018-2019), Bentley et al. 2023 (summer 2020), Bentley et al. 2023 (summer 2021), Reinsch et al. 2023 (summer 2022), Bentley et al. 2024 (summer 2023)
CS 2018-2023	Wales	375	EARTZWX2	Peatland	mineral	15	12.39	7.42	7.33	0.0733	0.0733	0.124	0.591	0.591	Bentley et al. 2023 (summer 2018-2019), Bentley et al. 2023 (summer 2020), Bentley et al. 2023 (summer 2021), Reinsch et al. 2023 (summer 2022), Bentley et al. 2024 (summer 2023)
CS 2018-2023	Wales	375	DJNWLTX4	Bracken	mineral	15	14.76	9.56	9.43	0.0943	0.0943	0.148	0.639	0.639	Bentley et al. 2023 (summer 2018-2019), Bentley et al. 2023 (summer 2020), Bentley et al. 2023 (summer 2021), Reinsch et al. 2023 (summer 2022), Bentley et al. 2024 (summer 2023)
CS 2018-2023	Wales	375	DJNWLTX5	Broadleaved Woodland	mineral	15	11.94	8.78	8.7	0.087	0.087	0.119	0.729	0.729	Bentley et al. 2023 (summer 2018-2019), Bentley et al. 2023 (summer 2020), Bentley et al. 2023 (summer 2021), Reinsch et al. 2023 (summer 2022), Bentley et al. 2024 (summer 2023)
CS 2018-2023	Wales	375	NRKWUVX3	Broadleaved Woodland	mineral	15	8.78	5.04	4.96	0.0496	0.0496	0.088	0.565	0.565	Bentley et al. 2023 (summer 2018-2019), Bentley et al. 2023 (summer 2020), Bentley et al. 2023 (summer 2021), Reinsch et al. 2023 (summer 2022), Bentley et al. 2024 (summer 2023)
CS 2018-2023	Wales	375	NRKWUVX4	Broadleaved Woodland	mineral	15	15.41	9.43	9.36	0.0936	0.0936	0.154	0.607	0.607	Bentley et al. 2023 (summer 2018-2019), Bentley et al. 2023 (summer 2020), Bentley et al. 2023 (summer 2021), Reinsch et al. 2023 (summer 2022), Bentley et al. 2024 (summer 2023)
CS 2018-2023	Wales	375	NRKWUVX6	Bracken	organic	15	22.59	14	13.9	0.139	0.139	0.226	0.616	0.616	Bentley et al. 2023 (summer 2018-2019), Bentley et al. 2023 (summer 2020), Bentley et al. 2023 (summer 2021), Reinsch et al. 2023 (summer 2022), Bentley et al. 2024 (summer 2023)
CS 2018-2023	Wales	375	ZUFRRXX1	Improved Grassland	mineral	15	4.05	1.91	1.81	0.0181	0.0181	0.04	0.448	0.448	Bentley et al. 2023 (summer 2018-2019), Bentley et al. 2023 (summer 2020), Bentley et al. 2023 (summer 2021), Reinsch et al. 2023 (summer 2022), Bentley et al. 2024 (summer 2023)
CS 2018-2023	Wales	375	ZUFRRXX2	Broadleaved Woodland	mineral	15	7.98	4.24	4.13	0.0413	0.0413	0.08	0.518	0.518	Bentley et al. 2023 (summer 2018-2019), Bentley et al. 2023 (summer 2020), Bentley et al. 2023 (summer 2021), Reinsch et al. 2023 (summer 2022), Bentley et al. 2024 (summer 2023)
CS 2018-2023	Wales	375	ZUFRRXX3	Improved Grassland	mineral	15	4.22	1.91	1.84	0.0184	0.0184	0.042	0.436	0.436	Bentley et al. 2023 (summer 2018-2019), Bentley et al. 2023 (summer 2020), Bentley et al. 2023 (summer 2021), Reinsch et al. 2023 (summer 2022), Bentley et al. 2024 (summer 2023)
CS 2018-2023	Wales	375	ZUFRRXX4	Improved Grassland	mineral	15	5.1	2.48	2.38	0.0238	0.0238	0.051	0.467	0.467	Bentley et al. 2023 (summer 2018-2019), Bentley et al. 2023 (summer 2020), Bentley et al. 2023 (summer 2021), Reinsch et al. 2023 (summer 2022), Bentley et al. 2024 (summer 2023)
CS 2018-2023	Wales	375	ZUFRRXX5	Cropland	mineral	15	3.7	1.76	1.68	0.0168	0.0168	0.037	0.454	0.454	Bentley et al. 2023 (summer 2018-2019), Bentley et al. 2023 (summer 2020), Bentley et al. 2023 (summer 2021), Reinsch et al. 2023 (summer 2022), Bentley et al. 2024 (summer 2023)
CS 2018-2023	England	375	YLJOFIX2	Improved Grassland	mineral	15	9.01	4.39	4.29	0.0429	0.0429	0.09	0.476	0.476	Bentley et al. 2023 (summer 2018-2019), Bentley et al. 2023 (summer 2020), Bentley et al. 2023 (summer 2021), Reinsch et al. 2023 (summer 2022), Bentley et al. 2024 (summer 2023)
CS 2018-2023	England	375	YLJOFIX3	Broadleaved Woodland	mineral	15	6.13	3.14	3.11	0.0311	0.0311	0.061	0.507	0.507	Bentley et al. 2023 (summer 2018-2019), Bentley et al. 2023 (summer 2020), Bentley et al. 2023 (summer 2021), Reinsch et al. 2023 (summer 2022), Bentley et al. 2024 (summer 2023)
CS 2018-2023	England	375	BXXDRJX1	Cropland	mineral	15	3.91	3.43	2.04	0.0204	0.0204	0.039	0.521	0.521	Bentley et al. 2023 (summer 2018-2019), Bentley et al. 2023 (summer 2020), Bentley et al. 2023 (summer 2021), Reinsch et al. 2023 (summer 2022), Bentley et al. 2024 (summer 2023)
CS 2018-2023	England	375	BXXDRJX2	Neutral Grassland	mineral	15	16.47	8.44	8.33	0.0833	0.0833	0.165	0.506	0.506	Bentley et al. 2023 (summer 2018-2019), Bentley et al. 2023 (summer 2020), Bentley et al. 2023 (summer 2021), Reinsch et al. 2023 (summer 2022), Bentley et al. 2024 (summer 2023)
CS 2018-2023	England	375	BXXDRJX3	Neutral Grassland	mineral	15	7.53	3.53	3.43	0.0343	0.0343	0.075	0.456	0.456	Bentley et al. 2023 (summer 2018-2019), Bentley et al. 2023 (summer 2020), Bentley et al. 2023 (summer 2021), Reinsch et al. 2023 (summer 2022), Bentley et al. 2024 (summer 2023)
CS 2018-2023	England	375	BXXDRJX4	Cropland	mineral	15	3.03	1.89	1.66	0.0166	0.0166	0.03	0.548	0.548	Bentley et al. 2023 (summer 2018-2019), Bentley et al. 2023 (summer 2020), Bentley et al. 2023 (summer 2021), Reinsch et al. 2023 (summer 2022), Bentley et al. 2024 (summer 2023)
CS 2018-2023	England	375	BXXDRJX5	Cropland	mineral	15	3.51	1.82	1.37	0.0137	0.0137	0.035	0.391	0.391	Bentley et al. 2023 (summer 2018-2019), Bentley et al. 2023 (summer 2020), Bentley et al. 2023 (summer 2021), Reinsch et al. 2023 (summer 2022), Bentley et al. 2024 (summer 2023)
CS 2018-2023	England	375	USTYVSX3	Cropland	mineral	15	7.23	3.17	3.08	0.0308	0.0308	0.072	0.426	0.426	Bentley et al. 2023 (summer 2018-2019), Bentley et al. 2023 (summer 2020), Bentley et al. 2023 (summer 2021), Reinsch et al. 2023 (summer 2022), Bentley et al. 2024 (summer 2023)
CS 2018-2023	England	375	USTYVSX4	Improved Grassland	mineral	15	7.57	3.55	3.48	0.0348	0.0348	0.076	0.46	0.46	Bentley et al. 2023 (summer 2018-2019), Bentley et al. 2023 (summer 2020), Bentley et al. 2023 (summer 2021), Reinsch et al. 2023 (summer 2022), Bentley et al. 2024 (summer 2023)
CS 2018-2023	England	375	USTYVSX5	Neutral Grassland	mineral	15	7.51	7.19	7.12	0.0712	0.0712	0.075	0.948	0.948	Bentley et al. 2023 (summer 2018-2019), Bentley et al. 2023 (summer 2020), Bentley et al. 2023 (summer 2021), Reinsch et al. 2023 (summer 2022), Bentley et al. 2024 (summer 2023)
CS 2018-2023	England	375	UAFKOGX1	Cropland	mineral	15	7.73	3.33	3.16	0.0316	0.0316	0.077	0.409	0.409	Bentley et al. 2023 (summer 2018-2019), Bentley et al. 2023 (summer 2020), Bentley et al. 2023 (summer 2021), Reinsch et al. 2023 (summer 2022), Bentley et al. 2024 (summer 2023)
CS 2018-2023	England	375	UAFKOGX2	Cropland	mineral	15	9.16	3.57	3.4	0.034	0.034	0.092	0.371	0.371	Bentley et al. 2023 (summer 2018-2019), Bentley et al. 2023 (summer 2020), Bentley et al. 2023 (summer 2021), Reinsch et al. 2023 (summer 2022), Bentley et al. 2024 (summer 2023)
CS 2018-2023	England	375	UAFKOGX3	Cropland	mineral	15	8.38	3.67	3.5	0.035	0.035	0.084	0.418	0.418	Bentley et al. 2023 (summer 2018-2019), Bentley et al. 2023 (summer 2020), Bentley et al. 2023 (summer 2021), Reinsch et al. 2023 (summer 2022), Bentley et al. 2024 (summer 2023)
CS 2018-2023	Wales	375	ARCCVBX4	Cropland	mineral	15	8.73	5.8	5.7	0.057	0.057	0.087	0.653	0.653	Bentley et al. 2023 (summer 2018-2019), Bentley et al. 2023 (summer 2020), Bentley et al. 2023 (summer 2021), Reinsch et al. 2023 (summer 2022), Bentley et al. 2024 (summer 2023)
CS 2018-2023	Wales	375	ARCCVBX5	Improved Grassland	mineral	15	9.16	4.91	4.8	0.048	0.048	0.092	0.524	0.524	Bentley et al. 2023 (summer 2018-2019), Bentley et al. 2023 (summer 2020), Bentley et al. 2023 (summer 2021), Reinsch et al. 2023 (summer 2022), Bentley et al. 2024 (summer 2023)
CS 2018-2023	Wales	375	PSQHJUX1	Improved Grassland	mineral	15	10.67	5.15	5.05	0.0505	0.0505	0.107	0.474	0.474	Bentley et al. 2023 (summer 2018-2019), Bentley et al. 2023 (summer 2020), Bentley et al. 2023 (summer 2021), Reinsch et al. 2023 (summer 2022), Bentley et al. 2024 (summer 2023)
CS 2018-2023	Wales	375	PSQHJUX2	Neutral Grassland	mineral	15	9.24	4.31	4.22	0.0422	0.0422	0.092	0.457	0.457	Bentley et al. 2023 (summer 2018-2019), Bentley et al. 2023 (summer 2020), Bentley et al. 2023 (summer 2021), Reinsch et al. 2023 (summer 2022), Bentley et al. 2024 (summer 2023)
CS 2018-2023	Wales	375	PSQHJUX3	Cropland	mineral	15	6.55	3.28	3.19	0.0319	0.0319	0.066	0.487	0.487	Bentley et al. 2023 (summer 2018-2019), Bentley et al. 2023 (summer 2020), Bentley et al. 2023 (summer 2021), Reinsch et al. 2023 (summer 2022), Bentley et al. 2024 (summer 2023)
CS 2018-2023	Wales	375	JKSKLWX1	Bracken	organic	15	82.21	49.3	49.22	0.4922	0.4922	0.822	0.599	0.599	Bentley et al. 2023 (summer 2018-2019), Bentley et al. 2023 (summer 2020), Bentley et al. 2023 (summer 2021), Reinsch et al. 2023 (summer 2022), Bentley et al. 2024 (summer 2023)
CS 2018-2023	Wales	375	JKSKLWX2	Improved Grassland	mineral	15	8.48	3.67	3.57	0.0357	0.0357	0.085	0.421	0.421	Bentley et al. 2023 (summer 2018-2019), Bentley et al. 2023 (summer 2020), Bentley et al. 2023 (summer 2021), Reinsch et al. 2023 (summer 2022), Bentley et al. 2024 (summer 2023)
CS 2018-2023	Wales	375	JKSKLWX3	Peatland	organic	15	86.66	45.5	45.37	0.4537	0.4537	0.867	0.524	0.524	Bentley et al. 2023 (summer 2018-2019), Bentley et al. 2023 (summer 2020), Bentley et al. 2023 (summer 2021), Reinsch et al. 2023 (summer 2022), Bentley et al. 2024 (summer 2023)
CS 2018-2023	Wales	375	JKSKLWX4	Acid Grassland	organic	15	86.7	50.1	50.01	0.5001	0.5001	0.867	0.577	0.577	Bentley et al. 2023 (summer 2018-2019), Bentley et al. 2023 (summer 2020), Bentley et al. 2023 (summer 2021), Reinsch et al. 2023 (summer 2022), Bentley et al. 2024 (summer 2023)
CS 2018-2023	Wales	375	JKSKLWX5	Heathland	organic	15	90.24	52.3	52.21	0.5221	0.5221	0.902	0.579	0.579	Bentley et al. 2023 (summer 2018-2019), Bentley et al. 2023 (summer 2020), Bentley et al. 2023 (summer 2021), Reinsch et al. 2023 (summer 2022), Bentley et al. 2024 (summer 2023)
CS 2018-2023	Wales	375	UGXHSQX1	Peatland	organic	15	73.45	44	43.93	0.4393	0.4393	0.735	0.598	0.598	Bentley et al. 2023 (summer 2018-2019), Bentley et al. 2023 (summer 2020), Bentley et al. 2023 (summer 2021), Reinsch et al. 2023 (summer 2022), Bentley et al. 2024 (summer 2023)
CS 2018-2023	Wales	375	UGXHSQX2	Acid Grassland	organic	15	34.06	19.7	19.66	0.1966	0.1966	0.341	0.577	0.577	Bentley et al. 2023 (summer 2018-2019), Bentley et al. 2023 (summer 2020), Bentley et al. 2023 (summer 2021), Reinsch et al. 2023 (summer 2022), Bentley et al. 2024 (summer 2023)
CS 2018-2023	Wales	375	UGXHSQX3	Heathland	organic	15	88.11	52	51.93	0.5193	0.5193	0.881	0.589	0.589	Bentley et al. 2023 (summer 2018-2019), Bentley et al. 2023 (summer 2020), Bentley et al. 2023 (summer 2021), Reinsch et al. 2023 (summer 2022), Bentley et al. 2024 (summer 2023)
CS 2018-2023	Wales	375	UGXHSQX4	Acid Grassland	organic	15	90.35	51.3	51.21	0.5121	0.5121	0.903	0.567	0.567	Bentley et al. 2023 (summer 2018-2019), Bentley et al. 2023 (summer 2020), Bentley et al. 2023 (summer 2021), Reinsch et al. 2023 (summer 2022), Bentley et al. 2024 (summer 2023)
CS 2018-2023	Wales	375	UGXHSQX5	Acid Grassland	organic	15	89.42	49.7	49.61	0.4961	0.4961	0.894	0.555	0.555	Bentley et al. 2023 (summer 2018-2019), Bentley et al. 2023 (summer 2020), Bentley et al. 2023 (summer 2021), Reinsch et al. 2023 (summer 2022), Bentley et al. 2024 (summer 2023)
CS 2018-2023	Wales	375	YAVBAPX1	Acid Grassland	organic	15	72.81	41.5	41.43	0.4143	0.4143	0.728	0.569	0.569	Bentley et al. 2023 (summer 2018-2019), Bentley et al. 2023 (summer 2020), Bentley et al. 2023 (summer 2021), Reinsch et al. 2023 (summer 2022), Bentley et al. 2024 (summer 2023)
CS 2018-2023	Wales	375	YAVBAPX2	Peatland	organic	15	58.19	35.2	35.14	0.3514	0.3514	0.582	0.604	0.604	Bentley et al. 2023 (summer 2018-2019), Bentley et al. 2023 (summer 2020), Bentley et al. 2023 (summer 2021), Reinsch et al. 2023 (summer 2022), Bentley et al. 2024 (summer 2023)
CS 2018-2023	Wales	375	YAVBAPX3	Peatland	organic	15	89.39	51.8	51.74	0.5174	0.5174	0.894	0.579	0.579	Bentley et al. 2023 (summer 2018-2019), Bentley et al. 2023 (summer 2020), Bentley et al. 2023 (summer 2021), Reinsch et al. 2023 (summer 2022), Bentley et al. 2024 (summer 2023)
CS 2018-2023	Wales	375	YAVBAPX4	Acid Grassland	organic	15	91.84	52.9	52.81	0.5281	0.5281	0.918	0.575	0.575	Bentley et al. 2023 (summer 2018-2019), Bentley et al. 2023 (summer 2020), Bentley et al. 2023 (summer 2021), Reinsch et al. 2023 (summer 2022), Bentley et al. 2024 (summer 2023)
CS 2018-2023	Wales	375	YAVBAPX5	Peatland	organic	15	91.16	50.3	50.2	0.502	0.502	0.912	0.551	0.551	Bentley et al. 2023 (summer 2018-2019), Bentley et al. 2023 (summer 2020), Bentley et al. 2023 (summer 2021), Reinsch et al. 2023 (summer 2022), Bentley et al. 2024 (summer 2023)
CS 2018-2023	Wales	375	NLQHFOX1	Neutral Grassland	mineral	15	6.8	3.48	3.4	0.034	0.034	0.068	0.5	0.5	Bentley et al. 2023 (summer 2018-2019), Bentley et al. 2023 (summer 2020), Bentley et al. 2023 (summer 2021), Reinsch et al. 2023 (summer 2022), Bentley et al. 2024 (summer 2023)
CS 2018-2023	Wales	375	NLQHFOX2	Improved Grassland	mineral	15	5.61	2.81	2.74	0.0274	0.0274	0.056	0.489	0.489	Bentley et al. 2023 (summer 2018-2019), Bentley et al. 2023 (summer 2020), Bentley et al. 2023 (summer 2021), Reinsch et al. 2023 (summer 2022), Bentley et al. 2024 (summer 2023)
CS 2018-2023	Wales	375	NLQHFOX3	Acid Grassland	mineral	15	8.57	5.34	5.29	0.0529	0.0529	0.086	0.618	0.618	Bentley et al. 2023 (summer 2018-2019), Bentley et al. 2023 (summer 2020), Bentley et al. 2023 (summer 2021), Reinsch et al. 2023 (summer 2022), Bentley et al. 2024 (summer 2023)
CS 2018-2023	Wales	375	NLQHFOX4	Acid Grassland	mineral	15	10.01	4.45	4.36	0.0436	0.0436	0.1	0.436	0.436	Bentley et al. 2023 (summer 2018-2019), Bentley et al. 2023 (summer 2020), Bentley et al. 2023 (summer 2021), Reinsch et al. 2023 (summer 2022), Bentley et al. 2024 (summer 2023)
CS 2018-2023	Wales	375	NLQHFOX5	Bracken	mineral	15	11.45	6.67	6.6	0.066	0.066	0.114	0.576	0.576	Bentley et al. 2023 (summer 2018-2019), Bentley et al. 2023 (summer 2020), Bentley et al. 2023 (summer 2021), Reinsch et al. 2023 (summer 2022), Bentley et al. 2024 (summer 2023)
CS 2018-2023	Wales	375	RRUXQWX1	Bracken	mineral	15	7.25	3.8	3.73	0.0373	0.0373	0.072	0.515	0.515	Bentley et al. 2023 (summer 2018-2019), Bentley et al. 2023 (summer 2020), Bentley et al. 2023 (summer 2021), Reinsch et al. 2023 (summer 2022), Bentley et al. 2024 (summer 2023)
CS 2018-2023	Wales	375	RRUXQWX2	Bracken	organic	15	20.7	11.2	11.15	0.1115	0.1115	0.207	0.539	0.539	Bentley et al. 2023 (summer 2018-2019), Bentley et al. 2023 (summer 2020), Bentley et al. 2023 (summer 2021), Reinsch et al. 2023 (summer 2022), Bentley et al. 2024 (summer 2023)
CS 2018-2023	Wales	375	RRUXQWX3	Neutral Grassland	mineral	15	6.58	3.02	2.97	0.0297	0.0297	0.066	0.452	0.452	Bentley et al. 2023 (summer 2018-2019), Bentley et al. 2023 (summer 2020), Bentley et al. 2023 (summer 2021), Reinsch et al. 2023 (summer 2022), Bentley et al. 2024 (summer 2023)
CS 2018-2023	Wales	375	RRUXQWX4	Broadleaved Woodland	mineral	15	5.84	3.07	3.02	0.0302	0.0302	0.058	0.518	0.518	Bentley et al. 2023 (summer 2018-2019), Bentley et al. 2023 (summer 2020), Bentley et al. 2023 (summer 2021), Reinsch et al. 2023 (summer 2022), Bentley et al. 2024 (summer 2023)
CS 2018-2023	England	375	GUBLQOX1	Improved Grassland	mineral	15	8.93	4.42	4.32	0.0432	0.0432	0.089	0.483	0.483	Bentley et al. 2023 (summer 2018-2019), Bentley et al. 2023 (summer 2020), Bentley et al. 2023 (summer 2021), Reinsch et al. 2023 (summer 2022), Bentley et al. 2024 (summer 2023)
CS 2018-2023	England	375	GUBLQOX2	Improved Grassland	mineral	15	6.79	3.23	3.11	0.0311	0.0311	0.068	0.457	0.457	Bentley et al. 2023 (summer 2018-2019), Bentley et al. 2023 (summer 2020), Bentley et al. 2023 (summer 2021), Reinsch et al. 2023 (summer 2022), Bentley et al. 2024 (summer 2023)
CS 2018-2023	England	375	GUBLQOX3	Improved Grassland	mineral	15	10.56	5.24	5.16	0.0516	0.0516	0.106	0.488	0.488	Bentley et al. 2023 (summer 2018-2019), Bentley et al. 2023 (summer 2020), Bentley et al. 2023 (summer 2021), Reinsch et al. 2023 (summer 2022), Bentley et al. 2024 (summer 2023)
CS 2018-2023	England	375	GUBLQOX4	Cropland	mineral	15	5.64	2.84	2.75	0.0275	0.0275	0.056	0.488	0.488	Bentley et al. 2023 (summer 2018-2019), Bentley et al. 2023 (summer 2020), Bentley et al. 2023 (summer 2021), Reinsch et al. 2023 (summer 2022), Bentley et al. 2024 (summer 2023)
CS 2018-2023	England	375	GUBLQOX5	Broadleaved Woodland	mineral	15	8.7	4.33	4.26	0.0426	0.0426	0.087	0.49	0.49	Bentley et al. 2023 (summer 2018-2019), Bentley et al. 2023 (summer 2020), Bentley et al. 2023 (summer 2021), Reinsch et al. 2023 (summer 2022), Bentley et al. 2024 (summer 2023)
CS 2018-2023	England	375	BGLCUJX2	Cropland	mineral	15	6.96	2.68	2.59	0.0259	0.0259	0.07	0.373	0.373	Bentley et al. 2023 (summer 2018-2019), Bentley et al. 2023 (summer 2020), Bentley et al. 2023 (summer 2021), Reinsch et al. 2023 (summer 2022), Bentley et al. 2024 (summer 2023)
CS 2018-2023	England	375	BGLCUJX3	Neutral Grassland	mineral	15	7.9	2.95	2.85	0.0285	0.0285	0.079	0.361	0.361	Bentley et al. 2023 (summer 2018-2019), Bentley et al. 2023 (summer 2020), Bentley et al. 2023 (summer 2021), Reinsch et al. 2023 (summer 2022), Bentley et al. 2024 (summer 2023)
CS 2018-2023	England	375	BGLCUJX4	Cropland	mineral	15	17.48	9.13	9.01	0.0901	0.0901	0.175	0.516	0.516	Bentley et al. 2023 (summer 2018-2019), Bentley et al. 2023 (summer 2020), Bentley et al. 2023 (summer 2021), Reinsch et al. 2023 (summer 2022), Bentley et al. 2024 (summer 2023)
CS 2018-2023	England	375	BGLCUJX5	Cropland	mineral	15	5.72	2.34	2.25	0.0225	0.0225	0.057	0.393	0.393	Bentley et al. 2023 (summer 2018-2019), Bentley et al. 2023 (summer 2020), Bentley et al. 2023 (summer 2021), Reinsch et al. 2023 (summer 2022), Bentley et al. 2024 (summer 2023)
CS 2018-2023	England	375	SUADYKX1	Cropland	mineral	15	6.37	3.03	2.98	0.0298	0.0298	0.064	0.467	0.467	Bentley et al. 2023 (summer 2018-2019), Bentley et al. 2023 (summer 2020), Bentley et al. 2023 (summer 2021), Reinsch et al. 2023 (summer 2022), Bentley et al. 2024 (summer 2023)
CS 2018-2023	England	375	SUADYKX2	Coniferous Woodland	mineral	15	14.36	7.01	6.92	0.0692	0.0692	0.144	0.482	0.482	Bentley et al. 2023 (summer 2018-2019), Bentley et al. 2023 (summer 2020), Bentley et al. 2023 (summer 2021), Reinsch et al. 2023 (summer 2022), Bentley et al. 2024 (summer 2023)
CS 2018-2023	England	375	SUADYKX3	Cropland	mineral	15	3.85	1.91	1.87	0.0187	0.0187	0.038	0.486	0.486	Bentley et al. 2023 (summer 2018-2019), Bentley et al. 2023 (summer 2020), Bentley et al. 2023 (summer 2021), Reinsch et al. 2023 (summer 2022), Bentley et al. 2024 (summer 2023)
CS 2018-2023	England	375	SUADYKX4	Broadleaved Woodland	mineral	15	14.3	6.59	6.49	0.0649	0.0649	0.143	0.454	0.454	Bentley et al. 2023 (summer 2018-2019), Bentley et al. 2023 (summer 2020), Bentley et al. 2023 (summer 2021), Reinsch et al. 2023 (summer 2022), Bentley et al. 2024 (summer 2023)
CS 2018-2023	England	375	SUADYKX5	Broadleaved Woodland	mineral	15	19.1	10.2	10.1	0.101	0.101	0.191	0.529	0.529	Bentley et al. 2023 (summer 2018-2019), Bentley et al. 2023 (summer 2020), Bentley et al. 2023 (summer 2021), Reinsch et al. 2023 (summer 2022), Bentley et al. 2024 (summer 2023)
CS 2018-2023	England	375	JUAXZVX1	Improved Grassland	mineral	15	10.29	4.7	4.6	0.046	0.046	0.103	0.447	0.447	Bentley et al. 2023 (summer 2018-2019), Bentley et al. 2023 (summer 2020), Bentley et al. 2023 (summer 2021), Reinsch et al. 2023 (summer 2022), Bentley et al. 2024 (summer 2023)
CS 2018-2023	England	375	JUAXZVX2	Improved Grassland	mineral	15	15.9	8.26	8.14	0.0814	0.0814	0.159	0.512	0.512	Bentley et al. 2023 (summer 2018-2019), Bentley et al. 2023 (summer 2020), Bentley et al. 2023 (summer 2021), Reinsch et al. 2023 (summer 2022), Bentley et al. 2024 (summer 2023)
CS 2018-2023	England	375	JUAXZVX3	Improved Grassland	mineral	15	17.91	9.13	9.04	0.0904	0.0904	0.179	0.505	0.505	Bentley et al. 2023 (summer 2018-2019), Bentley et al. 2023 (summer 2020), Bentley et al. 2023 (summer 2021), Reinsch et al. 2023 (summer 2022), Bentley et al. 2024 (summer 2023)
CS 2018-2023	England	375	JUAXZVX5	Improved Grassland	mineral	15	17.05	8.38	8.25	0.0825	0.0825	0.17	0.484	0.484	Bentley et al. 2023 (summer 2018-2019), Bentley et al. 2023 (summer 2020), Bentley et al. 2023 (summer 2021), Reinsch et al. 2023 (summer 2022), Bentley et al. 2024 (summer 2023)
CS 2018-2023	Wales	375	TIFMNBX1	Broadleaved Woodland	mineral	15	7.26	3.11	3.01	0.0301	0.0301	0.073	0.415	0.415	Bentley et al. 2023 (summer 2018-2019), Bentley et al. 2023 (summer 2020), Bentley et al. 2023 (summer 2021), Reinsch et al. 2023 (summer 2022), Bentley et al. 2024 (summer 2023)
CS 2018-2023	Wales	375	TIFMNBX4	Cropland	mineral	15	5.95	2.15	2.04	0.0204	0.0204	0.06	0.343	0.343	Bentley et al. 2023 (summer 2018-2019), Bentley et al. 2023 (summer 2020), Bentley et al. 2023 (summer 2021), Reinsch et al. 2023 (summer 2022), Bentley et al. 2024 (summer 2023)
CS 2018-2023	Wales	375	TIFMNBX5	Neutral Grassland	mineral	15	6.5	2.72	2.63	0.0263	0.0263	0.065	0.405	0.405	Bentley et al. 2023 (summer 2018-2019), Bentley et al. 2023 (summer 2020), Bentley et al. 2023 (summer 2021), Reinsch et al. 2023 (summer 2022), Bentley et al. 2024 (summer 2023)
CS 2018-2023	Wales	375	ZJQHWIX1	Cropland	mineral	15	11.84	5.5	5.39	0.0539	0.0539	0.118	0.455	0.455	Bentley et al. 2023 (summer 2018-2019), Bentley et al. 2023 (summer 2020), Bentley et al. 2023 (summer 2021), Reinsch et al. 2023 (summer 2022), Bentley et al. 2024 (summer 2023)
CS 2018-2023	Wales	375	ZJQHWIX3	Improved Grassland	mineral	15	8.54	4.35	4.21	0.0421	0.0421	0.085	0.493	0.493	Bentley et al. 2023 (summer 2018-2019), Bentley et al. 2023 (summer 2020), Bentley et al. 2023 (summer 2021), Reinsch et al. 2023 (summer 2022), Bentley et al. 2024 (summer 2023)
CS 2018-2023	Wales	375	ZJQHWIX5	Improved Grassland	mineral	15	11.4	5.48	5.35	0.0535	0.0535	0.114	0.469	0.469	Bentley et al. 2023 (summer 2018-2019), Bentley et al. 2023 (summer 2020), Bentley et al. 2023 (summer 2021), Reinsch et al. 2023 (summer 2022), Bentley et al. 2024 (summer 2023)
CS 2018-2023	England	375	SOXGJYX1	Neutral Grassland	mineral	15	7.63	3.71	3.64	0.0364	0.0364	0.076	0.477	0.477	Bentley et al. 2023 (summer 2018-2019), Bentley et al. 2023 (summer 2020), Bentley et al. 2023 (summer 2021), Reinsch et al. 2023 (summer 2022), Bentley et al. 2024 (summer 2023)
CS 2018-2023	England	375	SOXGJYX2	Broadleaved Woodland	mineral	15	14.93	8.19	8.11	0.0811	0.0811	0.149	0.543	0.543	Bentley et al. 2023 (summer 2018-2019), Bentley et al. 2023 (summer 2020), Bentley et al. 2023 (summer 2021), Reinsch et al. 2023 (summer 2022), Bentley et al. 2024 (summer 2023)
CS 2018-2023	England	375	SOXGJYX3	Neutral Grassland	mineral	15	6.38	2.82	2.75	0.0275	0.0275	0.064	0.431	0.431	Bentley et al. 2023 (summer 2018-2019), Bentley et al. 2023 (summer 2020), Bentley et al. 2023 (summer 2021), Reinsch et al. 2023 (summer 2022), Bentley et al. 2024 (summer 2023)
CS 2018-2023	England	375	SOXGJYX4	Heathland	organic	15	21.78	13.9	13.85	0.1385	0.1385	0.218	0.636	0.636	Bentley et al. 2023 (summer 2018-2019), Bentley et al. 2023 (summer 2020), Bentley et al. 2023 (summer 2021), Reinsch et al. 2023 (summer 2022), Bentley et al. 2024 (summer 2023)
CS 2018-2023	England	375	SOXGJYX5	Heathland	mineral	15	12.76	6.36	6.29	0.0629	0.0629	0.128	0.493	0.493	Bentley et al. 2023 (summer 2018-2019), Bentley et al. 2023 (summer 2020), Bentley et al. 2023 (summer 2021), Reinsch et al. 2023 (summer 2022), Bentley et al. 2024 (summer 2023)
CS 2018-2023	England	375	LBQNNHX1	Cropland	mineral	15	5.06	2.2	2.1	0.021	0.021	0.051	0.415	0.415	Bentley et al. 2023 (summer 2018-2019), Bentley et al. 2023 (summer 2020), Bentley et al. 2023 (summer 2021), Reinsch et al. 2023 (summer 2022), Bentley et al. 2024 (summer 2023)
CS 2018-2023	England	375	LBQNNHX3	Improved Grassland	mineral	15	7.17	3.45	3.35	0.0335	0.0335	0.072	0.467	0.467	Bentley et al. 2023 (summer 2018-2019), Bentley et al. 2023 (summer 2020), Bentley et al. 2023 (summer 2021), Reinsch et al. 2023 (summer 2022), Bentley et al. 2024 (summer 2023)
CS 2018-2023	England	375	XOJNJFX2	Improved Grassland	mineral	15	10.75	4.82	4.72	0.0472	0.0472	0.108	0.439	0.439	Bentley et al. 2023 (summer 2018-2019), Bentley et al. 2023 (summer 2020), Bentley et al. 2023 (summer 2021), Reinsch et al. 2023 (summer 2022), Bentley et al. 2024 (summer 2023)
CS 2018-2023	England	375	XOJNJFX3	Improved Grassland	mineral	15	11.07	5.46	5.37	0.0537	0.0537	0.111	0.485	0.485	Bentley et al. 2023 (summer 2018-2019), Bentley et al. 2023 (summer 2020), Bentley et al. 2023 (summer 2021), Reinsch et al. 2023 (summer 2022), Bentley et al. 2024 (summer 2023)
CS 2018-2023	England	375	XOJNJFX4	Improved Grassland	mineral	15	10.71	5.06	4.97	0.0497	0.0497	0.107	0.464	0.464	Bentley et al. 2023 (summer 2018-2019), Bentley et al. 2023 (summer 2020), Bentley et al. 2023 (summer 2021), Reinsch et al. 2023 (summer 2022), Bentley et al. 2024 (summer 2023)
CS 2018-2023	England	375	XOJNJFX5	Neutral Grassland	mineral	15	11.5	5.96	5.36	0.0536	0.0536	0.115	0.466	0.466	Bentley et al. 2023 (summer 2018-2019), Bentley et al. 2023 (summer 2020), Bentley et al. 2023 (summer 2021), Reinsch et al. 2023 (summer 2022), Bentley et al. 2024 (summer 2023)
CS 2018-2023	England	375	FNQTOMX1	Improved Grassland	mineral	15	8.32	3.5	3.42	0.0342	0.0342	0.083	0.411	0.411	Bentley et al. 2023 (summer 2018-2019), Bentley et al. 2023 (summer 2020), Bentley et al. 2023 (summer 2021), Reinsch et al. 2023 (summer 2022), Bentley et al. 2024 (summer 2023)
CS 2018-2023	England	375	FNQTOMX3	Cropland	mineral	15	5.25	2.22	2.18	0.0218	0.0218	0.052	0.415	0.415	Bentley et al. 2023 (summer 2018-2019), Bentley et al. 2023 (summer 2020), Bentley et al. 2023 (summer 2021), Reinsch et al. 2023 (summer 2022), Bentley et al. 2024 (summer 2023)
CS 2018-2023	England	375	FNQTOMX4	Cropland	mineral	15	4.32	1.72	1.67	0.0167	0.0167	0.043	0.386	0.386	Bentley et al. 2023 (summer 2018-2019), Bentley et al. 2023 (summer 2020), Bentley et al. 2023 (summer 2021), Reinsch et al. 2023 (summer 2022), Bentley et al. 2024 (summer 2023)
CS 2018-2023	England	375	FNQTOMX5	Cropland	mineral	15	7.05	2.77	2.71	0.0271	0.0271	0.07	0.384	0.384	Bentley et al. 2023 (summer 2018-2019), Bentley et al. 2023 (summer 2020), Bentley et al. 2023 (summer 2021), Reinsch et al. 2023 (summer 2022), Bentley et al. 2024 (summer 2023)
CS 2018-2023	England	375	UHIPLTX3	Coniferous Woodland	mineral	15	6.48	3.68	3.64	0.0364	0.0364	0.065	0.562	0.562	Bentley et al. 2023 (summer 2018-2019), Bentley et al. 2023 (summer 2020), Bentley et al. 2023 (summer 2021), Reinsch et al. 2023 (summer 2022), Bentley et al. 2024 (summer 2023)
CS 2018-2023	England	375	UHIPLTX4	Coniferous Woodland	mineral	15	13.48	6.32	6.27	0.0627	0.0627	0.135	0.465	0.465	Bentley et al. 2023 (summer 2018-2019), Bentley et al. 2023 (summer 2020), Bentley et al. 2023 (summer 2021), Reinsch et al. 2023 (summer 2022), Bentley et al. 2024 (summer 2023)
CS 2018-2023	England	375	UHIPLTX5	Broadleaved Woodland	mineral	15	10.71	5.34	5.28	0.0528	0.0528	0.107	0.493	0.493	Bentley et al. 2023 (summer 2018-2019), Bentley et al. 2023 (summer 2020), Bentley et al. 2023 (summer 2021), Reinsch et al. 2023 (summer 2022), Bentley et al. 2024 (summer 2023)
CS 2018-2023	England	375	KMXNYLX1	Cropland	mineral	15	4.39	3.51	1.85	0.0185	0.0185	0.044	0.422	0.422	Bentley et al. 2023 (summer 2018-2019), Bentley et al. 2023 (summer 2020), Bentley et al. 2023 (summer 2021), Reinsch et al. 2023 (summer 2022), Bentley et al. 2024 (summer 2023)
CS 2018-2023	England	375	KMXNYLX2	Cropland	mineral	15	4.84	2.88	2.03	0.0203	0.0203	0.048	0.42	0.42	Bentley et al. 2023 (summer 2018-2019), Bentley et al. 2023 (summer 2020), Bentley et al. 2023 (summer 2021), Reinsch et al. 2023 (summer 2022), Bentley et al. 2024 (summer 2023)
CS 2018-2023	England	375	KMXNYLX3	Cropland	mineral	15	9.52	5.06	4.72	0.0472	0.0472	0.095	0.496	0.496	Bentley et al. 2023 (summer 2018-2019), Bentley et al. 2023 (summer 2020), Bentley et al. 2023 (summer 2021), Reinsch et al. 2023 (summer 2022), Bentley et al. 2024 (summer 2023)
CS 2018-2023	England	375	KMXNYLX4	Cropland	mineral	15	5.76	2.94	2.57	0.0257	0.0257	0.058	0.447	0.447	Bentley et al. 2023 (summer 2018-2019), Bentley et al. 2023 (summer 2020), Bentley et al. 2023 (summer 2021), Reinsch et al. 2023 (summer 2022), Bentley et al. 2024 (summer 2023)
CS 2018-2023	England	375	KMXNYLX5	Cropland	mineral	15	4.57	3.11	2.05	0.0205	0.0205	0.046	0.448	0.448	Bentley et al. 2023 (summer 2018-2019), Bentley et al. 2023 (summer 2020), Bentley et al. 2023 (summer 2021), Reinsch et al. 2023 (summer 2022), Bentley et al. 2024 (summer 2023)
CS 2018-2023	England	375	ZURCAXX1	Cropland	mineral	15	6.74	2.96	2.89	0.0289	0.0289	0.067	0.428	0.428	Bentley et al. 2023 (summer 2018-2019), Bentley et al. 2023 (summer 2020), Bentley et al. 2023 (summer 2021), Reinsch et al. 2023 (summer 2022), Bentley et al. 2024 (summer 2023)
CS 2018-2023	England	375	ZURCAXX2	Cropland	mineral	15	3.62	1.43	1.39	0.0139	0.0139	0.036	0.384	0.384	Bentley et al. 2023 (summer 2018-2019), Bentley et al. 2023 (summer 2020), Bentley et al. 2023 (summer 2021), Reinsch et al. 2023 (summer 2022), Bentley et al. 2024 (summer 2023)
CS 2018-2023	England	375	ZURCAXX3	Cropland	mineral	15	4.77	1.89	1.78	0.0178	0.0178	0.048	0.374	0.374	Bentley et al. 2023 (summer 2018-2019), Bentley et al. 2023 (summer 2020), Bentley et al. 2023 (summer 2021), Reinsch et al. 2023 (summer 2022), Bentley et al. 2024 (summer 2023)
CS 2018-2023	England	375	ZURCAXX4	Cropland	mineral	15	5.03	1.95	1.89	0.0189	0.0189	0.05	0.375	0.375	Bentley et al. 2023 (summer 2018-2019), Bentley et al. 2023 (summer 2020), Bentley et al. 2023 (summer 2021), Reinsch et al. 2023 (summer 2022), Bentley et al. 2024 (summer 2023)
CS 2018-2023	England	375	ZURCAXX5	Cropland	mineral	15	5.39	2.08	2.01	0.0201	0.0201	0.054	0.372	0.372	Bentley et al. 2023 (summer 2018-2019), Bentley et al. 2023 (summer 2020), Bentley et al. 2023 (summer 2021), Reinsch et al. 2023 (summer 2022), Bentley et al. 2024 (summer 2023)
CS 2018-2023	England	375	VLSKJSX1	Cropland	mineral	15	4.25	1.85	1.81	0.0181	0.0181	0.043	0.426	0.426	Bentley et al. 2023 (summer 2018-2019), Bentley et al. 2023 (summer 2020), Bentley et al. 2023 (summer 2021), Reinsch et al. 2023 (summer 2022), Bentley et al. 2024 (summer 2023)
CS 2018-2023	England	375	VLSKJSX2	Cropland	mineral	15	4.46	1.89	1.84	0.0184	0.0184	0.045	0.413	0.413	Bentley et al. 2023 (summer 2018-2019), Bentley et al. 2023 (summer 2020), Bentley et al. 2023 (summer 2021), Reinsch et al. 2023 (summer 2022), Bentley et al. 2024 (summer 2023)
CS 2018-2023	England	375	VLSKJSX3	Cropland	mineral	15	3.05	1.48	1.39	0.0139	0.0139	0.03	0.455	0.455	Bentley et al. 2023 (summer 2018-2019), Bentley et al. 2023 (summer 2020), Bentley et al. 2023 (summer 2021), Reinsch et al. 2023 (summer 2022), Bentley et al. 2024 (summer 2023)
CS 2018-2023	England	375	VLSKJSX5	Cropland	mineral	15	4.52	1.84	1.8	0.018	0.018	0.045	0.398	0.398	Bentley et al. 2023 (summer 2018-2019), Bentley et al. 2023 (summer 2020), Bentley et al. 2023 (summer 2021), Reinsch et al. 2023 (summer 2022), Bentley et al. 2024 (summer 2023)
CS 2018-2023	Wales	375	GWTTBVX4	Broadleaved Woodland	organic	15	21.35	11.6	11.51	0.1151	0.1151	0.214	0.539	0.539	Bentley et al. 2023 (summer 2018-2019), Bentley et al. 2023 (summer 2020), Bentley et al. 2023 (summer 2021), Reinsch et al. 2023 (summer 2022), Bentley et al. 2024 (summer 2023)
CS 2018-2023	Wales	375	GWTTBVX5	Improved Grassland	mineral	15	6.72	3.16	3.07	0.0307	0.0307	0.067	0.457	0.457	Bentley et al. 2023 (summer 2018-2019), Bentley et al. 2023 (summer 2020), Bentley et al. 2023 (summer 2021), Reinsch et al. 2023 (summer 2022), Bentley et al. 2024 (summer 2023)
CS 2018-2023	Wales	375	HEFLXRX1	Improved Grassland	mineral	15	11.92	5.66	5.56	0.0556	0.0556	0.119	0.466	0.466	Bentley et al. 2023 (summer 2018-2019), Bentley et al. 2023 (summer 2020), Bentley et al. 2023 (summer 2021), Reinsch et al. 2023 (summer 2022), Bentley et al. 2024 (summer 2023)
CS 2018-2023	Wales	375	HEFLXRX2	Improved Grassland	mineral	15	12.56	6.04	5.94	0.0594	0.0594	0.126	0.473	0.473	Bentley et al. 2023 (summer 2018-2019), Bentley et al. 2023 (summer 2020), Bentley et al. 2023 (summer 2021), Reinsch et al. 2023 (summer 2022), Bentley et al. 2024 (summer 2023)
CS 2018-2023	Wales	375	HEFLXRX3	Improved Grassland	mineral	15	9.38	4.03	3.94	0.0394	0.0394	0.094	0.42	0.42	Bentley et al. 2023 (summer 2018-2019), Bentley et al. 2023 (summer 2020), Bentley et al. 2023 (summer 2021), Reinsch et al. 2023 (summer 2022), Bentley et al. 2024 (summer 2023)
CS 2018-2023	Wales	375	HEFLXRX4	Improved Grassland	mineral	15	12.78	6.06	5.96	0.0596	0.0596	0.128	0.467	0.467	Bentley et al. 2023 (summer 2018-2019), Bentley et al. 2023 (summer 2020), Bentley et al. 2023 (summer 2021), Reinsch et al. 2023 (summer 2022), Bentley et al. 2024 (summer 2023)
CS 2018-2023	Wales	375	HEFLXRX5	Improved Grassland	mineral	15	7.56	3.34	3.25	0.0325	0.0325	0.076	0.429	0.429	Bentley et al. 2023 (summer 2018-2019), Bentley et al. 2023 (summer 2020), Bentley et al. 2023 (summer 2021), Reinsch et al. 2023 (summer 2022), Bentley et al. 2024 (summer 2023)
CS 2018-2023	Wales	375	EYPCVJX3	Acid Grassland	mineral	15	15.3	7.04	6.95	0.0695	0.0695	0.153	0.454	0.454	Bentley et al. 2023 (summer 2018-2019), Bentley et al. 2023 (summer 2020), Bentley et al. 2023 (summer 2021), Reinsch et al. 2023 (summer 2022), Bentley et al. 2024 (summer 2023)
CS 2018-2023	Wales	375	EYPCVJX4	Acid Grassland	organic	15	65.49	34.7	34.57	0.3457	0.3457	0.655	0.528	0.528	Bentley et al. 2023 (summer 2018-2019), Bentley et al. 2023 (summer 2020), Bentley et al. 2023 (summer 2021), Reinsch et al. 2023 (summer 2022), Bentley et al. 2024 (summer 2023)
CS 2018-2023	Wales	375	EYPCVJX5	Neutral Grassland	mineral	15	12.51	5.33	5.24	0.0524	0.0524	0.125	0.419	0.419	Bentley et al. 2023 (summer 2018-2019), Bentley et al. 2023 (summer 2020), Bentley et al. 2023 (summer 2021), Reinsch et al. 2023 (summer 2022), Bentley et al. 2024 (summer 2023)
CS 2018-2023	Wales	375	YXYQWVX1	Coniferous Woodland	organic	15	21.16	10.6	10.49	0.1049	0.1049	0.212	0.496	0.496	Bentley et al. 2023 (summer 2018-2019), Bentley et al. 2023 (summer 2020), Bentley et al. 2023 (summer 2021), Reinsch et al. 2023 (summer 2022), Bentley et al. 2024 (summer 2023)
CS 2018-2023	Wales	375	YXYQWVX2	Coniferous Woodland	organic	15	77.54	43.4	43.34	0.4334	0.4334	0.775	0.559	0.559	Bentley et al. 2023 (summer 2018-2019), Bentley et al. 2023 (summer 2020), Bentley et al. 2023 (summer 2021), Reinsch et al. 2023 (summer 2022), Bentley et al. 2024 (summer 2023)
CS 2018-2023	Wales	375	YXYQWVX3	Coniferous Woodland	organic	15	95.53	54.7	54.64	0.5464	0.5464	0.955	0.572	0.572	Bentley et al. 2023 (summer 2018-2019), Bentley et al. 2023 (summer 2020), Bentley et al. 2023 (summer 2021), Reinsch et al. 2023 (summer 2022), Bentley et al. 2024 (summer 2023)
CS 2018-2023	Wales	375	YXYQWVX4	Coniferous Woodland	organic	15	94.31	52.5	52.43	0.5243	0.5243	0.943	0.556	0.556	Bentley et al. 2023 (summer 2018-2019), Bentley et al. 2023 (summer 2020), Bentley et al. 2023 (summer 2021), Reinsch et al. 2023 (summer 2022), Bentley et al. 2024 (summer 2023)
CS 2018-2023	Wales	375	YXYQWVX5	Coniferous Woodland	organic	15	90.65	50.5	50.44	0.5044	0.5044	0.906	0.556	0.556	Bentley et al. 2023 (summer 2018-2019), Bentley et al. 2023 (summer 2020), Bentley et al. 2023 (summer 2021), Reinsch et al. 2023 (summer 2022), Bentley et al. 2024 (summer 2023)
CS 2018-2023	Wales	375	NDGZWZX1	Broadleaved Woodland	mineral	15	10.98	5.11	4.99	0.0499	0.0499	0.11	0.454	0.454	Bentley et al. 2023 (summer 2018-2019), Bentley et al. 2023 (summer 2020), Bentley et al. 2023 (summer 2021), Reinsch et al. 2023 (summer 2022), Bentley et al. 2024 (summer 2023)
CS 2018-2023	Wales	375	NDGZWZX2	Acid Grassland	mineral	15	9.57	4.54	4.42	0.0442	0.0442	0.096	0.462	0.462	Bentley et al. 2023 (summer 2018-2019), Bentley et al. 2023 (summer 2020), Bentley et al. 2023 (summer 2021), Reinsch et al. 2023 (summer 2022), Bentley et al. 2024 (summer 2023)
CS 2018-2023	Wales	375	NDGZWZX3	Bracken	mineral	15	13	6.07	5.97	0.0597	0.0597	0.13	0.459	0.459	Bentley et al. 2023 (summer 2018-2019), Bentley et al. 2023 (summer 2020), Bentley et al. 2023 (summer 2021), Reinsch et al. 2023 (summer 2022), Bentley et al. 2024 (summer 2023)
CS 2018-2023	Wales	375	NDGZWZX4	Acid Grassland	organic	15	84.71	47.3	47.23	0.4723	0.4723	0.847	0.558	0.558	Bentley et al. 2023 (summer 2018-2019), Bentley et al. 2023 (summer 2020), Bentley et al. 2023 (summer 2021), Reinsch et al. 2023 (summer 2022), Bentley et al. 2024 (summer 2023)
CS 2018-2023	Wales	375	NDGZWZX5	Acid Grassland	mineral	15	9.53	4.26	4.16	0.0416	0.0416	0.095	0.437	0.437	Bentley et al. 2023 (summer 2018-2019), Bentley et al. 2023 (summer 2020), Bentley et al. 2023 (summer 2021), Reinsch et al. 2023 (summer 2022), Bentley et al. 2024 (summer 2023)
CS 2018-2023	Wales	375	GNZLMJX1	Heathland	mineral	15	19.4	9.71	9.6	0.096	0.096	0.194	0.495	0.495	Bentley et al. 2023 (summer 2018-2019), Bentley et al. 2023 (summer 2020), Bentley et al. 2023 (summer 2021), Reinsch et al. 2023 (summer 2022), Bentley et al. 2024 (summer 2023)
CS 2018-2023	Wales	375	GNZLMJX2	Heathland	organic	15	38.33	21.3	21.21	0.2121	0.2121	0.383	0.553	0.553	Bentley et al. 2023 (summer 2018-2019), Bentley et al. 2023 (summer 2020), Bentley et al. 2023 (summer 2021), Reinsch et al. 2023 (summer 2022), Bentley et al. 2024 (summer 2023)
CS 2018-2023	Wales	375	GNZLMJX4	Neutral Grassland	mineral	15	17.8	8.52	8.41	0.0841	0.0841	0.178	0.472	0.472	Bentley et al. 2023 (summer 2018-2019), Bentley et al. 2023 (summer 2020), Bentley et al. 2023 (summer 2021), Reinsch et al. 2023 (summer 2022), Bentley et al. 2024 (summer 2023)
CS 2018-2023	Wales	375	GNZLMJX5	Heathland	organic	15	45.78	25.1	25	0.25	0.25	0.458	0.546	0.546	Bentley et al. 2023 (summer 2018-2019), Bentley et al. 2023 (summer 2020), Bentley et al. 2023 (summer 2021), Reinsch et al. 2023 (summer 2022), Bentley et al. 2024 (summer 2023)
CS 2018-2023	England	375	LTVPSQX1	Improved Grassland	mineral	15	4.71	2.14	2.07	0.0207	0.0207	0.047	0.439	0.439	Bentley et al. 2023 (summer 2018-2019), Bentley et al. 2023 (summer 2020), Bentley et al. 2023 (summer 2021), Reinsch et al. 2023 (summer 2022), Bentley et al. 2024 (summer 2023)
CS 2018-2023	England	375	LTVPSQX5	Improved Grassland	mineral	15	4	1.84	1.78	0.0178	0.0178	0.04	0.445	0.445	Bentley et al. 2023 (summer 2018-2019), Bentley et al. 2023 (summer 2020), Bentley et al. 2023 (summer 2021), Reinsch et al. 2023 (summer 2022), Bentley et al. 2024 (summer 2023)
CS 2018-2023	England	375	LTVPSQX6	Neutral Grassland	mineral	15	4.84	2.15	2.09	0.0209	0.0209	0.048	0.432	0.432	Bentley et al. 2023 (summer 2018-2019), Bentley et al. 2023 (summer 2020), Bentley et al. 2023 (summer 2021), Reinsch et al. 2023 (summer 2022), Bentley et al. 2024 (summer 2023)
CS 2018-2023	England	375	SYFGLRX1	Neutral Grassland	mineral	15	12.83	7.65	6.38	0.0638	0.0638	0.128	0.497	0.497	Bentley et al. 2023 (summer 2018-2019), Bentley et al. 2023 (summer 2020), Bentley et al. 2023 (summer 2021), Reinsch et al. 2023 (summer 2022), Bentley et al. 2024 (summer 2023)
CS 2018-2023	England	375	SYFGLRX2	Neutral Grassland	mineral	15	6.86	4.07	2.85	0.0285	0.0285	0.069	0.416	0.416	Bentley et al. 2023 (summer 2018-2019), Bentley et al. 2023 (summer 2020), Bentley et al. 2023 (summer 2021), Reinsch et al. 2023 (summer 2022), Bentley et al. 2024 (summer 2023)
CS 2018-2023	England	375	SYFGLRX3	Broadleaved Woodland	mineral	15	12.38	6.21	5.93	0.0593	0.0593	0.124	0.479	0.479	Bentley et al. 2023 (summer 2018-2019), Bentley et al. 2023 (summer 2020), Bentley et al. 2023 (summer 2021), Reinsch et al. 2023 (summer 2022), Bentley et al. 2024 (summer 2023)
CS 2018-2023	England	375	SYFGLRX4	Broadleaved Woodland	mineral	15	9.95	5.64	4.38	0.0438	0.0438	0.1	0.44	0.44	Bentley et al. 2023 (summer 2018-2019), Bentley et al. 2023 (summer 2020), Bentley et al. 2023 (summer 2021), Reinsch et al. 2023 (summer 2022), Bentley et al. 2024 (summer 2023)
CS 2018-2023	England	375	SYFGLRX5	Neutral Grassland	mineral	15	14.26	6.98	6.84	0.0684	0.0684	0.143	0.48	0.48	Bentley et al. 2023 (summer 2018-2019), Bentley et al. 2023 (summer 2020), Bentley et al. 2023 (summer 2021), Reinsch et al. 2023 (summer 2022), Bentley et al. 2024 (summer 2023)
CS 2018-2023	England	375	YGQIJYX1	Cropland	mineral	15	7.2	3.03	2.97	0.0297	0.0297	0.072	0.412	0.412	Bentley et al. 2023 (summer 2018-2019), Bentley et al. 2023 (summer 2020), Bentley et al. 2023 (summer 2021), Reinsch et al. 2023 (summer 2022), Bentley et al. 2024 (summer 2023)
CS 2018-2023	England	375	YGQIJYX2	Cropland	mineral	15	7.52	3.2	3.12	0.0312	0.0312	0.075	0.415	0.415	Bentley et al. 2023 (summer 2018-2019), Bentley et al. 2023 (summer 2020), Bentley et al. 2023 (summer 2021), Reinsch et al. 2023 (summer 2022), Bentley et al. 2024 (summer 2023)
CS 2018-2023	England	375	YGQIJYX3	Cropland	mineral	15	5.43	2.43	2.37	0.0237	0.0237	0.054	0.436	0.436	Bentley et al. 2023 (summer 2018-2019), Bentley et al. 2023 (summer 2020), Bentley et al. 2023 (summer 2021), Reinsch et al. 2023 (summer 2022), Bentley et al. 2024 (summer 2023)
CS 2018-2023	England	375	YGQIJYX4	Cropland	mineral	15	5.31	2.31	2.16	0.0216	0.0216	0.053	0.407	0.407	Bentley et al. 2023 (summer 2018-2019), Bentley et al. 2023 (summer 2020), Bentley et al. 2023 (summer 2021), Reinsch et al. 2023 (summer 2022), Bentley et al. 2024 (summer 2023)
CS 2018-2023	England	375	YGQIJYX5	Cropland	mineral	15	6.94	3.86	3.24	0.0324	0.0324	0.069	0.467	0.467	Bentley et al. 2023 (summer 2018-2019), Bentley et al. 2023 (summer 2020), Bentley et al. 2023 (summer 2021), Reinsch et al. 2023 (summer 2022), Bentley et al. 2024 (summer 2023)
CS 2018-2023	England	375	UYRLRXX1	Improved Grassland	mineral	15	3.37	1.46	1.42	0.0142	0.0142	0.034	0.421	0.421	Bentley et al. 2023 (summer 2018-2019), Bentley et al. 2023 (summer 2020), Bentley et al. 2023 (summer 2021), Reinsch et al. 2023 (summer 2022), Bentley et al. 2024 (summer 2023)
CS 2018-2023	England	375	UYRLRXX2	Improved Grassland	mineral	15	4.63	2.02	1.97	0.0197	0.0197	0.046	0.426	0.426	Bentley et al. 2023 (summer 2018-2019), Bentley et al. 2023 (summer 2020), Bentley et al. 2023 (summer 2021), Reinsch et al. 2023 (summer 2022), Bentley et al. 2024 (summer 2023)
CS 2018-2023	England	375	UYRLRXX3	Broadleaved Woodland	mineral	15	13.52	6.53	6.44	0.0644	0.0644	0.135	0.476	0.476	Bentley et al. 2023 (summer 2018-2019), Bentley et al. 2023 (summer 2020), Bentley et al. 2023 (summer 2021), Reinsch et al. 2023 (summer 2022), Bentley et al. 2024 (summer 2023)
CS 2018-2023	England	375	UYRLRXX4	Improved Grassland	mineral	15	3.49	1.57	1.41	0.0141	0.0141	0.035	0.404	0.404	Bentley et al. 2023 (summer 2018-2019), Bentley et al. 2023 (summer 2020), Bentley et al. 2023 (summer 2021), Reinsch et al. 2023 (summer 2022), Bentley et al. 2024 (summer 2023)
CS 2018-2023	England	375	ELMOEXX1	Cropland	mineral	15	2.49	1.21	1.11	0.0111	0.0111	0.025	0.447	0.447	Bentley et al. 2023 (summer 2018-2019), Bentley et al. 2023 (summer 2020), Bentley et al. 2023 (summer 2021), Reinsch et al. 2023 (summer 2022), Bentley et al. 2024 (summer 2023)
CS 2018-2023	England	375	ELMOEXX2	Cropland	mineral	15	3.24	1.11	1.07	0.0107	0.0107	0.032	0.33	0.33	Bentley et al. 2023 (summer 2018-2019), Bentley et al. 2023 (summer 2020), Bentley et al. 2023 (summer 2021), Reinsch et al. 2023 (summer 2022), Bentley et al. 2024 (summer 2023)
CS 2018-2023	England	375	ELMOEXX3	Cropland	mineral	15	4.99	1.88	1.81	0.0181	0.0181	0.05	0.363	0.363	Bentley et al. 2023 (summer 2018-2019), Bentley et al. 2023 (summer 2020), Bentley et al. 2023 (summer 2021), Reinsch et al. 2023 (summer 2022), Bentley et al. 2024 (summer 2023)
CS 2018-2023	England	375	ELMOEXX4	Cropland	mineral	15	3.36	1.17	1.12	0.0112	0.0112	0.034	0.335	0.335	Bentley et al. 2023 (summer 2018-2019), Bentley et al. 2023 (summer 2020), Bentley et al. 2023 (summer 2021), Reinsch et al. 2023 (summer 2022), Bentley et al. 2024 (summer 2023)
CS 2018-2023	England	375	ELMOEXX5	Cropland	mineral	15	3.49	1.04	1.01	0.0101	0.0101	0.035	0.288	0.288	Bentley et al. 2023 (summer 2018-2019), Bentley et al. 2023 (summer 2020), Bentley et al. 2023 (summer 2021), Reinsch et al. 2023 (summer 2022), Bentley et al. 2024 (summer 2023)
CS 2018-2023	England	375	MGCMFHX1	Cropland	mineral	15	6.4	2.96	2.91	0.0291	0.0291	0.064	0.454	0.454	Bentley et al. 2023 (summer 2018-2019), Bentley et al. 2023 (summer 2020), Bentley et al. 2023 (summer 2021), Reinsch et al. 2023 (summer 2022), Bentley et al. 2024 (summer 2023)
CS 2018-2023	England	375	MGCMFHX2	Cropland	mineral	15	3.72	2.03	1.57	0.0157	0.0157	0.037	0.423	0.423	Bentley et al. 2023 (summer 2018-2019), Bentley et al. 2023 (summer 2020), Bentley et al. 2023 (summer 2021), Reinsch et al. 2023 (summer 2022), Bentley et al. 2024 (summer 2023)
CS 2018-2023	England	375	MGCMFHX3	Cropland	mineral	15	3.67	2.05	1.64	0.0164	0.0164	0.037	0.447	0.447	Bentley et al. 2023 (summer 2018-2019), Bentley et al. 2023 (summer 2020), Bentley et al. 2023 (summer 2021), Reinsch et al. 2023 (summer 2022), Bentley et al. 2024 (summer 2023)
CS 2018-2023	England	375	MGCMFHX4	Cropland	mineral	15	2.91	1.19	1.15	0.0115	0.0115	0.029	0.397	0.397	Bentley et al. 2023 (summer 2018-2019), Bentley et al. 2023 (summer 2020), Bentley et al. 2023 (summer 2021), Reinsch et al. 2023 (summer 2022), Bentley et al. 2024 (summer 2023)
CS 2018-2023	England	375	MGCMFHX5	Cropland	mineral	15	3.3	1.52	1.48	0.0148	0.0148	0.033	0.45	0.45	Bentley et al. 2023 (summer 2018-2019), Bentley et al. 2023 (summer 2020), Bentley et al. 2023 (summer 2021), Reinsch et al. 2023 (summer 2022), Bentley et al. 2024 (summer 2023)
CS 2018-2023	Wales	375	IEFNGCX1	Neutral Grassland	mineral	15	9.16	4	3.92	0.0392	0.0392	0.092	0.428	0.428	Bentley et al. 2023 (summer 2018-2019), Bentley et al. 2023 (summer 2020), Bentley et al. 2023 (summer 2021), Reinsch et al. 2023 (summer 2022), Bentley et al. 2024 (summer 2023)
CS 2018-2023	Wales	375	IEFNGCX3	Neutral Grassland	organic	15	23.18	12.2	12.09	0.1209	0.1209	0.232	0.522	0.522	Bentley et al. 2023 (summer 2018-2019), Bentley et al. 2023 (summer 2020), Bentley et al. 2023 (summer 2021), Reinsch et al. 2023 (summer 2022), Bentley et al. 2024 (summer 2023)
CS 2018-2023	Wales	375	IEFNGCX4	Broadleaved Woodland	mineral	15	13.76	7.6	7.53	0.0753	0.0753	0.138	0.548	0.548	Bentley et al. 2023 (summer 2018-2019), Bentley et al. 2023 (summer 2020), Bentley et al. 2023 (summer 2021), Reinsch et al. 2023 (summer 2022), Bentley et al. 2024 (summer 2023)
CS 2018-2023	Wales	375	IEFNGCX5	Neutral Grassland	mineral	15	11.37	5.58	5.49	0.0549	0.0549	0.114	0.483	0.483	Bentley et al. 2023 (summer 2018-2019), Bentley et al. 2023 (summer 2020), Bentley et al. 2023 (summer 2021), Reinsch et al. 2023 (summer 2022), Bentley et al. 2024 (summer 2023)
CS 2018-2023	Wales	375	RBTFVDX1	Acid Grassland	organic	15	88.97	49.9	49.82	0.4982	0.4982	0.89	0.56	0.56	Bentley et al. 2023 (summer 2018-2019), Bentley et al. 2023 (summer 2020), Bentley et al. 2023 (summer 2021), Reinsch et al. 2023 (summer 2022), Bentley et al. 2024 (summer 2023)
CS 2018-2023	Wales	375	RBTFVDX2	Coniferous Woodland	organic	15	94.08	53.9	53.85	0.5385	0.5385	0.941	0.572	0.572	Bentley et al. 2023 (summer 2018-2019), Bentley et al. 2023 (summer 2020), Bentley et al. 2023 (summer 2021), Reinsch et al. 2023 (summer 2022), Bentley et al. 2024 (summer 2023)
CS 2018-2023	Wales	375	RBTFVDX3	Acid Grassland	organic	15	65.23	37.5	37.43	0.3743	0.3743	0.652	0.574	0.574	Bentley et al. 2023 (summer 2018-2019), Bentley et al. 2023 (summer 2020), Bentley et al. 2023 (summer 2021), Reinsch et al. 2023 (summer 2022), Bentley et al. 2024 (summer 2023)
CS 2018-2023	Wales	375	RBTFVDX4	Acid Grassland	organic	15	83.77	47.6	47.54	0.4754	0.4754	0.838	0.567	0.567	Bentley et al. 2023 (summer 2018-2019), Bentley et al. 2023 (summer 2020), Bentley et al. 2023 (summer 2021), Reinsch et al. 2023 (summer 2022), Bentley et al. 2024 (summer 2023)
CS 2018-2023	Wales	375	RBTFVDX5	Acid Grassland	organic	15	92.29	52.3	52.25	0.5225	0.5225	0.923	0.566	0.566	Bentley et al. 2023 (summer 2018-2019), Bentley et al. 2023 (summer 2020), Bentley et al. 2023 (summer 2021), Reinsch et al. 2023 (summer 2022), Bentley et al. 2024 (summer 2023)
CS 2018-2023	England	375	NVVBQQX1	Acid Grassland	organic	15	56.39	35	34.92	0.3492	0.3492	0.564	0.619	0.619	Bentley et al. 2023 (summer 2018-2019), Bentley et al. 2023 (summer 2020), Bentley et al. 2023 (summer 2021), Reinsch et al. 2023 (summer 2022), Bentley et al. 2024 (summer 2023)
CS 2018-2023	England	375	NVVBQQX2	Acid Grassland	organic	15	21.39	11.4	11.34	0.1134	0.1134	0.214	0.53	0.53	Bentley et al. 2023 (summer 2018-2019), Bentley et al. 2023 (summer 2020), Bentley et al. 2023 (summer 2021), Reinsch et al. 2023 (summer 2022), Bentley et al. 2024 (summer 2023)
CS 2018-2023	England	375	NVVBQQX4	Acid Grassland	mineral	15	13.11	7.22	7.15	0.0715	0.0715	0.131	0.545	0.545	Bentley et al. 2023 (summer 2018-2019), Bentley et al. 2023 (summer 2020), Bentley et al. 2023 (summer 2021), Reinsch et al. 2023 (summer 2022), Bentley et al. 2024 (summer 2023)
CS 2018-2023	England	375	NVVBQQX5	Acid Grassland	mineral	15	14.81	8.14	8.06	0.0806	0.0806	0.148	0.544	0.544	Bentley et al. 2023 (summer 2018-2019), Bentley et al. 2023 (summer 2020), Bentley et al. 2023 (summer 2021), Reinsch et al. 2023 (summer 2022), Bentley et al. 2024 (summer 2023)
CS 2018-2023	Wales	375	JGRNAKX1	Neutral Grassland	mineral	15	13.05	6.28	6.16	0.0616	0.0616	0.13	0.472	0.472	Bentley et al. 2023 (summer 2018-2019), Bentley et al. 2023 (summer 2020), Bentley et al. 2023 (summer 2021), Reinsch et al. 2023 (summer 2022), Bentley et al. 2024 (summer 2023)
CS 2018-2023	Wales	375	JGRNAKX2	Neutral Grassland	mineral	15	13.47	6.42	6.31	0.0631	0.0631	0.135	0.468	0.468	Bentley et al. 2023 (summer 2018-2019), Bentley et al. 2023 (summer 2020), Bentley et al. 2023 (summer 2021), Reinsch et al. 2023 (summer 2022), Bentley et al. 2024 (summer 2023)
CS 2018-2023	Wales	375	JGRNAKX3	Improved Grassland	mineral	15	12.45	5.83	5.71	0.0571	0.0571	0.124	0.458	0.458	Bentley et al. 2023 (summer 2018-2019), Bentley et al. 2023 (summer 2020), Bentley et al. 2023 (summer 2021), Reinsch et al. 2023 (summer 2022), Bentley et al. 2024 (summer 2023)
CS 2018-2023	Wales	375	JGRNAKX4	Improved Grassland	mineral	15	10.35	4.74	4.63	0.0463	0.0463	0.104	0.448	0.448	Bentley et al. 2023 (summer 2018-2019), Bentley et al. 2023 (summer 2020), Bentley et al. 2023 (summer 2021), Reinsch et al. 2023 (summer 2022), Bentley et al. 2024 (summer 2023)
CS 2018-2023	Wales	375	JGRNAKX5	Neutral Grassland	mineral	15	14.46	7.84	7.72	0.0772	0.0772	0.145	0.534	0.534	Bentley et al. 2023 (summer 2018-2019), Bentley et al. 2023 (summer 2020), Bentley et al. 2023 (summer 2021), Reinsch et al. 2023 (summer 2022), Bentley et al. 2024 (summer 2023)
CS 2018-2023	England	375	HIMIWWX4	Cropland	mineral	15	3.1	1.23	1.14	0.0114	0.0114	0.031	0.367	0.367	Bentley et al. 2023 (summer 2018-2019), Bentley et al. 2023 (summer 2020), Bentley et al. 2023 (summer 2021), Reinsch et al. 2023 (summer 2022), Bentley et al. 2024 (summer 2023)
CS 2018-2023	England	375	VFCIBDX1	Cropland	mineral	15	3.27	1.26	1.17	0.0117	0.0117	0.033	0.359	0.359	Bentley et al. 2023 (summer 2018-2019), Bentley et al. 2023 (summer 2020), Bentley et al. 2023 (summer 2021), Reinsch et al. 2023 (summer 2022), Bentley et al. 2024 (summer 2023)
CS 2018-2023	England	375	VFCIBDX2	Cropland	mineral	15	2.92	1.09	1.02	0.0102	0.0102	0.029	0.351	0.351	Bentley et al. 2023 (summer 2018-2019), Bentley et al. 2023 (summer 2020), Bentley et al. 2023 (summer 2021), Reinsch et al. 2023 (summer 2022), Bentley et al. 2024 (summer 2023)
CS 2018-2023	England	375	VFCIBDX3	Cropland	mineral	15	3.31	1.25	1.17	0.0117	0.0117	0.033	0.353	0.353	Bentley et al. 2023 (summer 2018-2019), Bentley et al. 2023 (summer 2020), Bentley et al. 2023 (summer 2021), Reinsch et al. 2023 (summer 2022), Bentley et al. 2024 (summer 2023)
CS 2018-2023	England	375	VFCIBDX4	Cropland	mineral	15	4.92	2.31	2.22	0.0222	0.0222	0.049	0.451	0.451	Bentley et al. 2023 (summer 2018-2019), Bentley et al. 2023 (summer 2020), Bentley et al. 2023 (summer 2021), Reinsch et al. 2023 (summer 2022), Bentley et al. 2024 (summer 2023)
CS 2018-2023	England	375	VFCIBDX5	Cropland	mineral	15	4.18	1.76	1.67	0.0167	0.0167	0.042	0.399	0.399	Bentley et al. 2023 (summer 2018-2019), Bentley et al. 2023 (summer 2020), Bentley et al. 2023 (summer 2021), Reinsch et al. 2023 (summer 2022), Bentley et al. 2024 (summer 2023)
CS 2018-2023	England	375	KQIJOFX1	Broadleaved Woodland	mineral	15	5.93	2.79	2.67	0.0267	0.0267	0.059	0.45	0.45	Bentley et al. 2023 (summer 2018-2019), Bentley et al. 2023 (summer 2020), Bentley et al. 2023 (summer 2021), Reinsch et al. 2023 (summer 2022), Bentley et al. 2024 (summer 2023)
CS 2018-2023	England	375	KQIJOFX2	Broadleaved Woodland	mineral	15	5.62	2.86	2.69	0.0269	0.0269	0.056	0.479	0.479	Bentley et al. 2023 (summer 2018-2019), Bentley et al. 2023 (summer 2020), Bentley et al. 2023 (summer 2021), Reinsch et al. 2023 (summer 2022), Bentley et al. 2024 (summer 2023)
CS 2018-2023	England	375	KQIJOFX3	Neutral Grassland	mineral	15	5.33	2.76	2.65	0.0265	0.0265	0.053	0.497	0.497	Bentley et al. 2023 (summer 2018-2019), Bentley et al. 2023 (summer 2020), Bentley et al. 2023 (summer 2021), Reinsch et al. 2023 (summer 2022), Bentley et al. 2024 (summer 2023)
CS 2018-2023	England	375	KQIJOFX4	Broadleaved Woodland	mineral	15	2.78	1.16	1.04	0.0104	0.0104	0.028	0.374	0.374	Bentley et al. 2023 (summer 2018-2019), Bentley et al. 2023 (summer 2020), Bentley et al. 2023 (summer 2021), Reinsch et al. 2023 (summer 2022), Bentley et al. 2024 (summer 2023)
CS 2018-2023	England	375	KQIJOFX5	Improved Grassland	mineral	15	3.81	1.6	1.52	0.0152	0.0152	0.038	0.398	0.398	Bentley et al. 2023 (summer 2018-2019), Bentley et al. 2023 (summer 2020), Bentley et al. 2023 (summer 2021), Reinsch et al. 2023 (summer 2022), Bentley et al. 2024 (summer 2023)
CS 2018-2023	England	375	YYKFOSX1	Improved Grassland	mineral	15	14.98	7.58	7.45	0.0745	0.0745	0.15	0.498	0.498	Bentley et al. 2023 (summer 2018-2019), Bentley et al. 2023 (summer 2020), Bentley et al. 2023 (summer 2021), Reinsch et al. 2023 (summer 2022), Bentley et al. 2024 (summer 2023)
CS 2018-2023	England	375	YYKFOSX2	Improved Grassland	mineral	15	12.93	5.36	5.22	0.0522	0.0522	0.129	0.404	0.404	Bentley et al. 2023 (summer 2018-2019), Bentley et al. 2023 (summer 2020), Bentley et al. 2023 (summer 2021), Reinsch et al. 2023 (summer 2022), Bentley et al. 2024 (summer 2023)
CS 2018-2023	England	375	YYKFOSX3	Cropland	mineral	15	10.16	4.5	4.38	0.0438	0.0438	0.102	0.431	0.431	Bentley et al. 2023 (summer 2018-2019), Bentley et al. 2023 (summer 2020), Bentley et al. 2023 (summer 2021), Reinsch et al. 2023 (summer 2022), Bentley et al. 2024 (summer 2023)
CS 2018-2023	England	375	YYKFOSX4	Improved Grassland	mineral	15	10.91	5.06	4.95	0.0495	0.0495	0.109	0.454	0.454	Bentley et al. 2023 (summer 2018-2019), Bentley et al. 2023 (summer 2020), Bentley et al. 2023 (summer 2021), Reinsch et al. 2023 (summer 2022), Bentley et al. 2024 (summer 2023)
CS 2018-2023	England	375	YYKFOSX5	Improved Grassland	mineral	15	7.69	3.25	3.15	0.0315	0.0315	0.077	0.41	0.41	Bentley et al. 2023 (summer 2018-2019), Bentley et al. 2023 (summer 2020), Bentley et al. 2023 (summer 2021), Reinsch et al. 2023 (summer 2022), Bentley et al. 2024 (summer 2023)
CS 2018-2023	England	375	WGFZASX1	Cropland	mineral	15	5.72	2.57	2.47	0.0247	0.0247	0.057	0.431	0.431	Bentley et al. 2023 (summer 2018-2019), Bentley et al. 2023 (summer 2020), Bentley et al. 2023 (summer 2021), Reinsch et al. 2023 (summer 2022), Bentley et al. 2024 (summer 2023)
CS 2018-2023	England	375	WGFZASX2	Cropland	mineral	15	5.46	2.78	2.32	0.0232	0.0232	0.055	0.424	0.424	Bentley et al. 2023 (summer 2018-2019), Bentley et al. 2023 (summer 2020), Bentley et al. 2023 (summer 2021), Reinsch et al. 2023 (summer 2022), Bentley et al. 2024 (summer 2023)
CS 2018-2023	England	375	WGFZASX3	Cropland	mineral	15	5.3	3.1	2.32	0.0232	0.0232	0.053	0.438	0.438	Bentley et al. 2023 (summer 2018-2019), Bentley et al. 2023 (summer 2020), Bentley et al. 2023 (summer 2021), Reinsch et al. 2023 (summer 2022), Bentley et al. 2024 (summer 2023)
CS 2018-2023	England	375	WGFZASX4	Cropland	mineral	15	5.27	2.71	2.26	0.0226	0.0226	0.053	0.429	0.429	Bentley et al. 2023 (summer 2018-2019), Bentley et al. 2023 (summer 2020), Bentley et al. 2023 (summer 2021), Reinsch et al. 2023 (summer 2022), Bentley et al. 2024 (summer 2023)
CS 2018-2023	England	375	WGFZASX5	Cropland	mineral	15	5.52	3.09	2.46	0.0246	0.0246	0.055	0.446	0.446	Bentley et al. 2023 (summer 2018-2019), Bentley et al. 2023 (summer 2020), Bentley et al. 2023 (summer 2021), Reinsch et al. 2023 (summer 2022), Bentley et al. 2024 (summer 2023)
CS 2018-2023	England	375	AXIHWLX2	Broadleaved Woodland	mineral	15	6.97	4.15	3.35	0.0335	0.0335	0.07	0.481	0.481	Bentley et al. 2023 (summer 2018-2019), Bentley et al. 2023 (summer 2020), Bentley et al. 2023 (summer 2021), Reinsch et al. 2023 (summer 2022), Bentley et al. 2024 (summer 2023)
CS 2018-2023	England	375	AXIHWLX3	Broadleaved Woodland	mineral	15	6.04	4.3	3.31	0.0331	0.0331	0.06	0.547	0.547	Bentley et al. 2023 (summer 2018-2019), Bentley et al. 2023 (summer 2020), Bentley et al. 2023 (summer 2021), Reinsch et al. 2023 (summer 2022), Bentley et al. 2024 (summer 2023)
CS 2018-2023	England	375	AXIHWLX4	Cropland	mineral	15	4.42	2.92	2.25	0.0225	0.0225	0.044	0.51	0.51	Bentley et al. 2023 (summer 2018-2019), Bentley et al. 2023 (summer 2020), Bentley et al. 2023 (summer 2021), Reinsch et al. 2023 (summer 2022), Bentley et al. 2024 (summer 2023)
CS 2018-2023	England	375	AXIHWLX5	Neutral Grassland	mineral	15	7.12	3.88	3.56	0.0356	0.0356	0.071	0.5	0.5	Bentley et al. 2023 (summer 2018-2019), Bentley et al. 2023 (summer 2020), Bentley et al. 2023 (summer 2021), Reinsch et al. 2023 (summer 2022), Bentley et al. 2024 (summer 2023)
CS 2018-2023	Wales	375	QEYKPUX1	Acid Grassland	mineral	15	19.79	10.9	10.81	0.1081	0.1081	0.198	0.546	0.546	Bentley et al. 2023 (summer 2018-2019), Bentley et al. 2023 (summer 2020), Bentley et al. 2023 (summer 2021), Reinsch et al. 2023 (summer 2022), Bentley et al. 2024 (summer 2023)
CS 2018-2023	Wales	375	QEYKPUX2	Acid Grassland	mineral	15	19.39	9.96	9.84	0.0984	0.0984	0.194	0.508	0.508	Bentley et al. 2023 (summer 2018-2019), Bentley et al. 2023 (summer 2020), Bentley et al. 2023 (summer 2021), Reinsch et al. 2023 (summer 2022), Bentley et al. 2024 (summer 2023)
CS 2018-2023	Wales	375	QEYKPUX3	Bracken	mineral	15	14.34	7.1	6.99	0.0699	0.0699	0.143	0.487	0.487	Bentley et al. 2023 (summer 2018-2019), Bentley et al. 2023 (summer 2020), Bentley et al. 2023 (summer 2021), Reinsch et al. 2023 (summer 2022), Bentley et al. 2024 (summer 2023)
CS 2018-2023	Wales	375	QEYKPUX4	Heathland	organic	15	25.03	14.4	14.31	0.1431	0.1431	0.25	0.572	0.572	Bentley et al. 2023 (summer 2018-2019), Bentley et al. 2023 (summer 2020), Bentley et al. 2023 (summer 2021), Reinsch et al. 2023 (summer 2022), Bentley et al. 2024 (summer 2023)
CS 2018-2023	Wales	375	QEYKPUX5	Heathland	organic	15	23.93	13.1	13	0.13	0.13	0.239	0.543	0.543	Bentley et al. 2023 (summer 2018-2019), Bentley et al. 2023 (summer 2020), Bentley et al. 2023 (summer 2021), Reinsch et al. 2023 (summer 2022), Bentley et al. 2024 (summer 2023)
CS 2018-2023	England	375	SZHMUGX1	Neutral Grassland	mineral	15	12.54	6.32	6.21	0.0621	0.0621	0.125	0.495	0.495	Bentley et al. 2023 (summer 2018-2019), Bentley et al. 2023 (summer 2020), Bentley et al. 2023 (summer 2021), Reinsch et al. 2023 (summer 2022), Bentley et al. 2024 (summer 2023)
CS 2018-2023	England	375	SZHMUGX2	Neutral Grassland	mineral	15	12.06	5.97	5.86	0.0586	0.0586	0.121	0.486	0.486	Bentley et al. 2023 (summer 2018-2019), Bentley et al. 2023 (summer 2020), Bentley et al. 2023 (summer 2021), Reinsch et al. 2023 (summer 2022), Bentley et al. 2024 (summer 2023)
CS 2018-2023	England	375	SZHMUGX3	Broadleaved Woodland	mineral	15	12.9	6.25	6.16	0.0616	0.0616	0.129	0.477	0.477	Bentley et al. 2023 (summer 2018-2019), Bentley et al. 2023 (summer 2020), Bentley et al. 2023 (summer 2021), Reinsch et al. 2023 (summer 2022), Bentley et al. 2024 (summer 2023)
CS 2018-2023	England	375	SZHMUGX4	Neutral Grassland	mineral	15	7.43	3.4	3.3	0.033	0.033	0.074	0.445	0.445	Bentley et al. 2023 (summer 2018-2019), Bentley et al. 2023 (summer 2020), Bentley et al. 2023 (summer 2021), Reinsch et al. 2023 (summer 2022), Bentley et al. 2024 (summer 2023)
CS 2018-2023	England	375	SZHMUGX5	Neutral Grassland	mineral	15	10.58	4.76	4.65	0.0465	0.0465	0.106	0.44	0.44	Bentley et al. 2023 (summer 2018-2019), Bentley et al. 2023 (summer 2020), Bentley et al. 2023 (summer 2021), Reinsch et al. 2023 (summer 2022), Bentley et al. 2024 (summer 2023)
CS 2018-2023	England	375	FLWHQOX1	Cropland	mineral	15	4.16	1.78	1.65	0.0165	0.0165	0.042	0.397	0.397	Bentley et al. 2023 (summer 2018-2019), Bentley et al. 2023 (summer 2020), Bentley et al. 2023 (summer 2021), Reinsch et al. 2023 (summer 2022), Bentley et al. 2024 (summer 2023)
CS 2018-2023	England	375	FLWHQOX3	Improved Grassland	mineral	15	3.56	1.66	1.57	0.0157	0.0157	0.036	0.441	0.441	Bentley et al. 2023 (summer 2018-2019), Bentley et al. 2023 (summer 2020), Bentley et al. 2023 (summer 2021), Reinsch et al. 2023 (summer 2022), Bentley et al. 2024 (summer 2023)
CS 2018-2023	England	375	FLWHQOX4	Broadleaved Woodland	mineral	15	5.78	2.64	2.52	0.0252	0.0252	0.058	0.436	0.436	Bentley et al. 2023 (summer 2018-2019), Bentley et al. 2023 (summer 2020), Bentley et al. 2023 (summer 2021), Reinsch et al. 2023 (summer 2022), Bentley et al. 2024 (summer 2023)
CS 2018-2023	England	375	FLWHQOX5	Cropland	mineral	15	4.02	1.65	1.55	0.0155	0.0155	0.04	0.385	0.385	Bentley et al. 2023 (summer 2018-2019), Bentley et al. 2023 (summer 2020), Bentley et al. 2023 (summer 2021), Reinsch et al. 2023 (summer 2022), Bentley et al. 2024 (summer 2023)
CS 2018-2023	England	375	FLWHQOX6	Broadleaved Woodland	mineral	15	4.24	2.01	1.89	0.0189	0.0189	0.042	0.446	0.446	Bentley et al. 2023 (summer 2018-2019), Bentley et al. 2023 (summer 2020), Bentley et al. 2023 (summer 2021), Reinsch et al. 2023 (summer 2022), Bentley et al. 2024 (summer 2023)
CS 2018-2023	England	375	FSZBXTX1	Broadleaved Woodland	mineral	15	14.48	7	6.93	0.0693	0.0693	0.145	0.479	0.479	Bentley et al. 2023 (summer 2018-2019), Bentley et al. 2023 (summer 2020), Bentley et al. 2023 (summer 2021), Reinsch et al. 2023 (summer 2022), Bentley et al. 2024 (summer 2023)
CS 2018-2023	England	375	FSZBXTX4	Broadleaved Woodland	mineral	15	6.38	2.95	2.88	0.0288	0.0288	0.064	0.451	0.451	Bentley et al. 2023 (summer 2018-2019), Bentley et al. 2023 (summer 2020), Bentley et al. 2023 (summer 2021), Reinsch et al. 2023 (summer 2022), Bentley et al. 2024 (summer 2023)
CS 2018-2023	England	375	FSZBXTX5	Coniferous Woodland	mineral	15	11.22	5.02	4.93	0.0493	0.0493	0.112	0.44	0.44	Bentley et al. 2023 (summer 2018-2019), Bentley et al. 2023 (summer 2020), Bentley et al. 2023 (summer 2021), Reinsch et al. 2023 (summer 2022), Bentley et al. 2024 (summer 2023)
CS 2018-2023	England	375	YBDBINX2	Improved Grassland	mineral	15	2.36	1.09	1.06	0.0106	0.0106	0.024	0.45	0.45	Bentley et al. 2023 (summer 2018-2019), Bentley et al. 2023 (summer 2020), Bentley et al. 2023 (summer 2021), Reinsch et al. 2023 (summer 2022), Bentley et al. 2024 (summer 2023)
CS 2018-2023	England	375	YBDBINX3	Broadleaved Woodland	mineral	15	6.09	3.75	3.72	0.0372	0.0372	0.061	0.611	0.611	Bentley et al. 2023 (summer 2018-2019), Bentley et al. 2023 (summer 2020), Bentley et al. 2023 (summer 2021), Reinsch et al. 2023 (summer 2022), Bentley et al. 2024 (summer 2023)
CS 2018-2023	England	375	YBDBINX5	Coniferous Woodland	mineral	15	16.6	9.33	9.29	0.0929	0.0929	0.166	0.56	0.56	Bentley et al. 2023 (summer 2018-2019), Bentley et al. 2023 (summer 2020), Bentley et al. 2023 (summer 2021), Reinsch et al. 2023 (summer 2022), Bentley et al. 2024 (summer 2023)
CS 2018-2023	England	375	KKWKFZX1	Neutral Grassland	mineral	15	2.92	1.37	1.31	0.0131	0.0131	0.029	0.45	0.45	Bentley et al. 2023 (summer 2018-2019), Bentley et al. 2023 (summer 2020), Bentley et al. 2023 (summer 2021), Reinsch et al. 2023 (summer 2022), Bentley et al. 2024 (summer 2023)
CS 2018-2023	England	375	KKWKFZX2	Cropland	mineral	15	2.89	1.33	1.25	0.0125	0.0125	0.029	0.434	0.434	Bentley et al. 2023 (summer 2018-2019), Bentley et al. 2023 (summer 2020), Bentley et al. 2023 (summer 2021), Reinsch et al. 2023 (summer 2022), Bentley et al. 2024 (summer 2023)
CS 2018-2023	England	375	KKWKFZX3	Cropland	mineral	15	3.4	1.56	1.48	0.0148	0.0148	0.034	0.436	0.436	Bentley et al. 2023 (summer 2018-2019), Bentley et al. 2023 (summer 2020), Bentley et al. 2023 (summer 2021), Reinsch et al. 2023 (summer 2022), Bentley et al. 2024 (summer 2023)
CS 2018-2023	England	375	KKWKFZX4	Neutral Grassland	mineral	15	4.66	2.08	1.98	0.0198	0.0198	0.047	0.425	0.425	Bentley et al. 2023 (summer 2018-2019), Bentley et al. 2023 (summer 2020), Bentley et al. 2023 (summer 2021), Reinsch et al. 2023 (summer 2022), Bentley et al. 2024 (summer 2023)
CS 2018-2023	England	375	KKWKFZX5	Broadleaved Woodland	mineral	15	4.86	2.34	2.23	0.0223	0.0223	0.049	0.458	0.458	Bentley et al. 2023 (summer 2018-2019), Bentley et al. 2023 (summer 2020), Bentley et al. 2023 (summer 2021), Reinsch et al. 2023 (summer 2022), Bentley et al. 2024 (summer 2023)
CS 2018-2023	England	375	HEXMHMX1	Cropland	mineral	15	5.92	5.4	4.21	0.0421	0.0421	0.059	0.711	0.711	Bentley et al. 2023 (summer 2018-2019), Bentley et al. 2023 (summer 2020), Bentley et al. 2023 (summer 2021), Reinsch et al. 2023 (summer 2022), Bentley et al. 2024 (summer 2023)
CS 2018-2023	England	375	HEXMHMX2	Cropland	mineral	15	5.6	2.56	2.5	0.025	0.025	0.056	0.446	0.446	Bentley et al. 2023 (summer 2018-2019), Bentley et al. 2023 (summer 2020), Bentley et al. 2023 (summer 2021), Reinsch et al. 2023 (summer 2022), Bentley et al. 2024 (summer 2023)
CS 2018-2023	England	375	HEXMHMX3	Cropland	mineral	15	4.2	1.73	1.62	0.0162	0.0162	0.042	0.385	0.385	Bentley et al. 2023 (summer 2018-2019), Bentley et al. 2023 (summer 2020), Bentley et al. 2023 (summer 2021), Reinsch et al. 2023 (summer 2022), Bentley et al. 2024 (summer 2023)
CS 2018-2023	England	375	HEXMHMX4	Cropland	mineral	15	3.92	1.45	1.4	0.014	0.014	0.039	0.358	0.358	Bentley et al. 2023 (summer 2018-2019), Bentley et al. 2023 (summer 2020), Bentley et al. 2023 (summer 2021), Reinsch et al. 2023 (summer 2022), Bentley et al. 2024 (summer 2023)
CS 2018-2023	England	375	HEXMHMX5	Cropland	mineral	15	5.04	2.43	2.38	0.0238	0.0238	0.05	0.472	0.472	Bentley et al. 2023 (summer 2018-2019), Bentley et al. 2023 (summer 2020), Bentley et al. 2023 (summer 2021), Reinsch et al. 2023 (summer 2022), Bentley et al. 2024 (summer 2023)
CS 2018-2023	England	375	WSXUFYX1	Cropland	mineral	15	1.93	1.01	0.96	0.0096	0.0096	0.019	0.499	0.499	Bentley et al. 2023 (summer 2018-2019), Bentley et al. 2023 (summer 2020), Bentley et al. 2023 (summer 2021), Reinsch et al. 2023 (summer 2022), Bentley et al. 2024 (summer 2023)
CS 2018-2023	England	375	WSXUFYX3	Cropland	mineral	15	2.47	1.25	1.18	0.0118	0.0118	0.025	0.476	0.476	Bentley et al. 2023 (summer 2018-2019), Bentley et al. 2023 (summer 2020), Bentley et al. 2023 (summer 2021), Reinsch et al. 2023 (summer 2022), Bentley et al. 2024 (summer 2023)
CS 2018-2023	England	375	WSXUFYX4	Cropland	mineral	15	2.42	1.13	1.11	0.0111	0.0111	0.024	0.459	0.459	Bentley et al. 2023 (summer 2018-2019), Bentley et al. 2023 (summer 2020), Bentley et al. 2023 (summer 2021), Reinsch et al. 2023 (summer 2022), Bentley et al. 2024 (summer 2023)
CS 2018-2023	England	375	WSXUFYX5	Cropland	mineral	15	2.36	1	0.98	0.0098	0.0098	0.024	0.415	0.415	Bentley et al. 2023 (summer 2018-2019), Bentley et al. 2023 (summer 2020), Bentley et al. 2023 (summer 2021), Reinsch et al. 2023 (summer 2022), Bentley et al. 2024 (summer 2023)
CS 2018-2023	England	375	KZRUFRX1	Cropland	mineral	15	5.32	2.72	2.68	0.0268	0.0268	0.053	0.505	0.505	Bentley et al. 2023 (summer 2018-2019), Bentley et al. 2023 (summer 2020), Bentley et al. 2023 (summer 2021), Reinsch et al. 2023 (summer 2022), Bentley et al. 2024 (summer 2023)
CS 2018-2023	England	375	KZRUFRX2	Cropland	mineral	15	3.43	1.58	1.55	0.0155	0.0155	0.034	0.451	0.451	Bentley et al. 2023 (summer 2018-2019), Bentley et al. 2023 (summer 2020), Bentley et al. 2023 (summer 2021), Reinsch et al. 2023 (summer 2022), Bentley et al. 2024 (summer 2023)
CS 2018-2023	England	375	KZRUFRX3	Cropland	mineral	15	3.74	1.63	1.59	0.0159	0.0159	0.037	0.425	0.425	Bentley et al. 2023 (summer 2018-2019), Bentley et al. 2023 (summer 2020), Bentley et al. 2023 (summer 2021), Reinsch et al. 2023 (summer 2022), Bentley et al. 2024 (summer 2023)
CS 2018-2023	England	375	KZRUFRX4	Cropland	mineral	15	3.36	1.5	1.46	0.0146	0.0146	0.034	0.434	0.434	Bentley et al. 2023 (summer 2018-2019), Bentley et al. 2023 (summer 2020), Bentley et al. 2023 (summer 2021), Reinsch et al. 2023 (summer 2022), Bentley et al. 2024 (summer 2023)
CS 2018-2023	Wales	375	FXDGSFX1	Neutral Grassland	mineral	15	11.81	5.98	5.82	0.0582	0.0582	0.118	0.493	0.493	Bentley et al. 2023 (summer 2018-2019), Bentley et al. 2023 (summer 2020), Bentley et al. 2023 (summer 2021), Reinsch et al. 2023 (summer 2022), Bentley et al. 2024 (summer 2023)
CS 2018-2023	Wales	375	FXDGSFX2	Neutral Grassland	mineral	15	14.11	6.96	6.83	0.0683	0.0683	0.141	0.484	0.484	Bentley et al. 2023 (summer 2018-2019), Bentley et al. 2023 (summer 2020), Bentley et al. 2023 (summer 2021), Reinsch et al. 2023 (summer 2022), Bentley et al. 2024 (summer 2023)
CS 2018-2023	Wales	375	FXDGSFX3	Neutral Grassland	mineral	15	17.42	8.85	8.69	0.0869	0.0869	0.174	0.499	0.499	Bentley et al. 2023 (summer 2018-2019), Bentley et al. 2023 (summer 2020), Bentley et al. 2023 (summer 2021), Reinsch et al. 2023 (summer 2022), Bentley et al. 2024 (summer 2023)
CS 2018-2023	Wales	375	FXDGSFX4	Neutral Grassland	mineral	15	8.63	4.36	4.22	0.0422	0.0422	0.086	0.489	0.489	Bentley et al. 2023 (summer 2018-2019), Bentley et al. 2023 (summer 2020), Bentley et al. 2023 (summer 2021), Reinsch et al. 2023 (summer 2022), Bentley et al. 2024 (summer 2023)
CS 2018-2023	Wales	375	FXDGSFX5	Neutral Grassland	mineral	15	9.62	4.49	4.36	0.0436	0.0436	0.096	0.454	0.454	Bentley et al. 2023 (summer 2018-2019), Bentley et al. 2023 (summer 2020), Bentley et al. 2023 (summer 2021), Reinsch et al. 2023 (summer 2022), Bentley et al. 2024 (summer 2023)
CS 2018-2023	Wales	375	IHJGECX1	Heathland	organic	15	66.75	40.1	40.02	0.4002	0.4002	0.667	0.6	0.6	Bentley et al. 2023 (summer 2018-2019), Bentley et al. 2023 (summer 2020), Bentley et al. 2023 (summer 2021), Reinsch et al. 2023 (summer 2022), Bentley et al. 2024 (summer 2023)
CS 2018-2023	Wales	375	IHJGECX2	Heathland	organic	15	24.36	14.2	14.11	0.1411	0.1411	0.244	0.579	0.579	Bentley et al. 2023 (summer 2018-2019), Bentley et al. 2023 (summer 2020), Bentley et al. 2023 (summer 2021), Reinsch et al. 2023 (summer 2022), Bentley et al. 2024 (summer 2023)
CS 2018-2023	Wales	375	IHJGECX3	Peatland	organic	15	92.2	47.3	47.19	0.4719	0.4719	0.922	0.512	0.512	Bentley et al. 2023 (summer 2018-2019), Bentley et al. 2023 (summer 2020), Bentley et al. 2023 (summer 2021), Reinsch et al. 2023 (summer 2022), Bentley et al. 2024 (summer 2023)
CS 2018-2023	Wales	375	IHJGECX5	Heathland	organic	15	41.25	23.5	23.4	0.234	0.234	0.412	0.567	0.567	Bentley et al. 2023 (summer 2018-2019), Bentley et al. 2023 (summer 2020), Bentley et al. 2023 (summer 2021), Reinsch et al. 2023 (summer 2022), Bentley et al. 2024 (summer 2023)
CS 2018-2023	England	375	MDFNRPX1	Heathland	organic	15	21.66	11.5	11.38	0.1138	0.1138	0.217	0.525	0.525	Bentley et al. 2023 (summer 2018-2019), Bentley et al. 2023 (summer 2020), Bentley et al. 2023 (summer 2021), Reinsch et al. 2023 (summer 2022), Bentley et al. 2024 (summer 2023)
CS 2018-2023	England	375	MDFNRPX2	Heathland	mineral	15	14.58	7.24	7.14	0.0714	0.0714	0.146	0.49	0.49	Bentley et al. 2023 (summer 2018-2019), Bentley et al. 2023 (summer 2020), Bentley et al. 2023 (summer 2021), Reinsch et al. 2023 (summer 2022), Bentley et al. 2024 (summer 2023)
CS 2018-2023	England	375	MDFNRPX3	Heathland	organic	15	26.92	15	14.91	0.1491	0.1491	0.269	0.554	0.554	Bentley et al. 2023 (summer 2018-2019), Bentley et al. 2023 (summer 2020), Bentley et al. 2023 (summer 2021), Reinsch et al. 2023 (summer 2022), Bentley et al. 2024 (summer 2023)
CS 2018-2023	England	375	MDFNRPX4	Acid Grassland	mineral	15	12.09	5.86	5.75	0.0575	0.0575	0.121	0.475	0.475	Bentley et al. 2023 (summer 2018-2019), Bentley et al. 2023 (summer 2020), Bentley et al. 2023 (summer 2021), Reinsch et al. 2023 (summer 2022), Bentley et al. 2024 (summer 2023)
CS 2018-2023	England	375	MDFNRPX5	Bracken	mineral	15	9.82	5.1	5	0.05	0.05	0.098	0.509	0.509	Bentley et al. 2023 (summer 2018-2019), Bentley et al. 2023 (summer 2020), Bentley et al. 2023 (summer 2021), Reinsch et al. 2023 (summer 2022), Bentley et al. 2024 (summer 2023)
CS 2018-2023	England	375	XZZAGXX1	Cropland	mineral	15	7.76	4.85	4.78	0.0478	0.0478	0.078	0.616	0.616	Bentley et al. 2023 (summer 2018-2019), Bentley et al. 2023 (summer 2020), Bentley et al. 2023 (summer 2021), Reinsch et al. 2023 (summer 2022), Bentley et al. 2024 (summer 2023)
CS 2018-2023	England	375	XZZAGXX2	Improved Grassland	mineral	15	11.79	6.89	6.81	0.0681	0.0681	0.118	0.578	0.578	Bentley et al. 2023 (summer 2018-2019), Bentley et al. 2023 (summer 2020), Bentley et al. 2023 (summer 2021), Reinsch et al. 2023 (summer 2022), Bentley et al. 2024 (summer 2023)
CS 2018-2023	England	375	XZZAGXX3	Neutral Grassland	mineral	15	9.56	4.92	4.84	0.0484	0.0484	0.096	0.507	0.507	Bentley et al. 2023 (summer 2018-2019), Bentley et al. 2023 (summer 2020), Bentley et al. 2023 (summer 2021), Reinsch et al. 2023 (summer 2022), Bentley et al. 2024 (summer 2023)
CS 2018-2023	England	375	XZZAGXX4	Broadleaved Woodland	mineral	15	10.22	6.24	6.17	0.0617	0.0617	0.102	0.604	0.604	Bentley et al. 2023 (summer 2018-2019), Bentley et al. 2023 (summer 2020), Bentley et al. 2023 (summer 2021), Reinsch et al. 2023 (summer 2022), Bentley et al. 2024 (summer 2023)
CS 2018-2023	England	375	XZZAGXX5	Neutral Grassland	mineral	15	7.03	4.06	3.99	0.0399	0.0399	0.07	0.568	0.568	Bentley et al. 2023 (summer 2018-2019), Bentley et al. 2023 (summer 2020), Bentley et al. 2023 (summer 2021), Reinsch et al. 2023 (summer 2022), Bentley et al. 2024 (summer 2023)
CS 2018-2023	England	375	XRLEIAX1	Cropland	mineral	15	3.52	1.83	1.76	0.0176	0.0176	0.035	0.499	0.499	Bentley et al. 2023 (summer 2018-2019), Bentley et al. 2023 (summer 2020), Bentley et al. 2023 (summer 2021), Reinsch et al. 2023 (summer 2022), Bentley et al. 2024 (summer 2023)
CS 2018-2023	England	375	XRLEIAX2	Improved Grassland	mineral	15	4.71	2.49	2.41	0.0241	0.0241	0.047	0.511	0.511	Bentley et al. 2023 (summer 2018-2019), Bentley et al. 2023 (summer 2020), Bentley et al. 2023 (summer 2021), Reinsch et al. 2023 (summer 2022), Bentley et al. 2024 (summer 2023)
CS 2018-2023	England	375	XRLEIAX5	Neutral Grassland	mineral	15	8.7	4.68	4.6	0.046	0.046	0.087	0.528	0.528	Bentley et al. 2023 (summer 2018-2019), Bentley et al. 2023 (summer 2020), Bentley et al. 2023 (summer 2021), Reinsch et al. 2023 (summer 2022), Bentley et al. 2024 (summer 2023)
CS 2018-2023	England	375	XRLEIAX6	Cropland	mineral	15	3.34	1.69	1.62	0.0162	0.0162	0.033	0.484	0.484	Bentley et al. 2023 (summer 2018-2019), Bentley et al. 2023 (summer 2020), Bentley et al. 2023 (summer 2021), Reinsch et al. 2023 (summer 2022), Bentley et al. 2024 (summer 2023)
CS 2018-2023	England	375	XRLEIAX7	Broadleaved Woodland	mineral	15	16.55	10.4	10.27	0.1027	0.1027	0.166	0.621	0.621	Bentley et al. 2023 (summer 2018-2019), Bentley et al. 2023 (summer 2020), Bentley et al. 2023 (summer 2021), Reinsch et al. 2023 (summer 2022), Bentley et al. 2024 (summer 2023)
CS 2018-2023	England	375	GQWJPMX1	Neutral Grassland	mineral	15	14.94	7.35	7.22	0.0722	0.0722	0.149	0.484	0.484	Bentley et al. 2023 (summer 2018-2019), Bentley et al. 2023 (summer 2020), Bentley et al. 2023 (summer 2021), Reinsch et al. 2023 (summer 2022), Bentley et al. 2024 (summer 2023)
CS 2018-2023	England	375	GQWJPMX2	Cropland	mineral	15	12.02	5.02	4.88	0.0488	0.0488	0.12	0.406	0.406	Bentley et al. 2023 (summer 2018-2019), Bentley et al. 2023 (summer 2020), Bentley et al. 2023 (summer 2021), Reinsch et al. 2023 (summer 2022), Bentley et al. 2024 (summer 2023)
CS 2018-2023	England	375	GQWJPMX3	Improved Grassland	mineral	15	10.7	4.32	4.23	0.0423	0.0423	0.107	0.395	0.395	Bentley et al. 2023 (summer 2018-2019), Bentley et al. 2023 (summer 2020), Bentley et al. 2023 (summer 2021), Reinsch et al. 2023 (summer 2022), Bentley et al. 2024 (summer 2023)
CS 2018-2023	England	375	GQWJPMX4	Improved Grassland	mineral	15	16.71	8.17	8.04	0.0804	0.0804	0.167	0.481	0.481	Bentley et al. 2023 (summer 2018-2019), Bentley et al. 2023 (summer 2020), Bentley et al. 2023 (summer 2021), Reinsch et al. 2023 (summer 2022), Bentley et al. 2024 (summer 2023)
CS 2018-2023	England	375	GQWJPMX5	Improved Grassland	mineral	15	13.7	7.13	6.88	0.0688	0.0688	0.137	0.502	0.502	Bentley et al. 2023 (summer 2018-2019), Bentley et al. 2023 (summer 2020), Bentley et al. 2023 (summer 2021), Reinsch et al. 2023 (summer 2022), Bentley et al. 2024 (summer 2023)
CS 2018-2023	England	375	OIBBSCX1	Improved Grassland	mineral	15	7.46	3.92	3.55	0.0355	0.0355	0.075	0.476	0.476	Bentley et al. 2023 (summer 2018-2019), Bentley et al. 2023 (summer 2020), Bentley et al. 2023 (summer 2021), Reinsch et al. 2023 (summer 2022), Bentley et al. 2024 (summer 2023)
CS 2018-2023	England	375	OIBBSCX2	Improved Grassland	mineral	15	8.91	4.3	4.23	0.0423	0.0423	0.089	0.475	0.475	Bentley et al. 2023 (summer 2018-2019), Bentley et al. 2023 (summer 2020), Bentley et al. 2023 (summer 2021), Reinsch et al. 2023 (summer 2022), Bentley et al. 2024 (summer 2023)
CS 2018-2023	England	375	OIBBSCX3	Cropland	mineral	15	8.56	4.21	4.07	0.0407	0.0407	0.086	0.475	0.475	Bentley et al. 2023 (summer 2018-2019), Bentley et al. 2023 (summer 2020), Bentley et al. 2023 (summer 2021), Reinsch et al. 2023 (summer 2022), Bentley et al. 2024 (summer 2023)
CS 2018-2023	England	375	OIBBSCX4	Improved Grassland	mineral	15	8.01	3.66	3.59	0.0359	0.0359	0.08	0.448	0.448	Bentley et al. 2023 (summer 2018-2019), Bentley et al. 2023 (summer 2020), Bentley et al. 2023 (summer 2021), Reinsch et al. 2023 (summer 2022), Bentley et al. 2024 (summer 2023)
CS 2018-2023	England	375	OIBBSCX5	Improved Grassland	mineral	15	12.04	6.16	6.07	0.0607	0.0607	0.12	0.504	0.504	Bentley et al. 2023 (summer 2018-2019), Bentley et al. 2023 (summer 2020), Bentley et al. 2023 (summer 2021), Reinsch et al. 2023 (summer 2022), Bentley et al. 2024 (summer 2023)
CS 2018-2023	England	375	GNVOHNX1	Peatland	organic	15	38.12	21.6	21.03	0.2103	0.2103	0.381	0.552	0.552	Bentley et al. 2023 (summer 2018-2019), Bentley et al. 2023 (summer 2020), Bentley et al. 2023 (summer 2021), Reinsch et al. 2023 (summer 2022), Bentley et al. 2024 (summer 2023)
CS 2018-2023	England	375	GNVOHNX2	Peatland	organic	15	39.9	22.7	22.24	0.2224	0.2224	0.399	0.557	0.557	Bentley et al. 2023 (summer 2018-2019), Bentley et al. 2023 (summer 2020), Bentley et al. 2023 (summer 2021), Reinsch et al. 2023 (summer 2022), Bentley et al. 2024 (summer 2023)
CS 2018-2023	England	375	GNVOHNX3	Peatland	organic	15	41.19	23.7	23.39	0.2339	0.2339	0.412	0.568	0.568	Bentley et al. 2023 (summer 2018-2019), Bentley et al. 2023 (summer 2020), Bentley et al. 2023 (summer 2021), Reinsch et al. 2023 (summer 2022), Bentley et al. 2024 (summer 2023)
CS 2018-2023	England	375	GNVOHNX4	Peatland	organic	15	46.82	26.5	26.18	0.2618	0.2618	0.468	0.559	0.559	Bentley et al. 2023 (summer 2018-2019), Bentley et al. 2023 (summer 2020), Bentley et al. 2023 (summer 2021), Reinsch et al. 2023 (summer 2022), Bentley et al. 2024 (summer 2023)
CS 2018-2023	England	375	GNVOHNX5	Peatland	organic	15	39.19	22.6	21.79	0.2179	0.2179	0.392	0.556	0.556	Bentley et al. 2023 (summer 2018-2019), Bentley et al. 2023 (summer 2020), Bentley et al. 2023 (summer 2021), Reinsch et al. 2023 (summer 2022), Bentley et al. 2024 (summer 2023)
CS 2018-2023	England	375	EWICUJX1	Cropland	organic	15	71.56	42.1	41.38	0.4138	0.4138	0.716	0.578	0.578	Bentley et al. 2023 (summer 2018-2019), Bentley et al. 2023 (summer 2020), Bentley et al. 2023 (summer 2021), Reinsch et al. 2023 (summer 2022), Bentley et al. 2024 (summer 2023)
CS 2018-2023	England	375	EWICUJX2	Improved Grassland	organic	15	84.03	46.6	46.4	0.464	0.464	0.84	0.552	0.552	Bentley et al. 2023 (summer 2018-2019), Bentley et al. 2023 (summer 2020), Bentley et al. 2023 (summer 2021), Reinsch et al. 2023 (summer 2022), Bentley et al. 2024 (summer 2023)
CS 2018-2023	England	375	EWICUJX3	Improved Grassland	organic	15	82.62	47.2	46.92	0.4692	0.4692	0.826	0.568	0.568	Bentley et al. 2023 (summer 2018-2019), Bentley et al. 2023 (summer 2020), Bentley et al. 2023 (summer 2021), Reinsch et al. 2023 (summer 2022), Bentley et al. 2024 (summer 2023)
CS 2018-2023	England	375	EWICUJX4	Improved Grassland	organic	15	81.88	47.3	46.75	0.4675	0.4675	0.819	0.571	0.571	Bentley et al. 2023 (summer 2018-2019), Bentley et al. 2023 (summer 2020), Bentley et al. 2023 (summer 2021), Reinsch et al. 2023 (summer 2022), Bentley et al. 2024 (summer 2023)
CS 2018-2023	England	375	EWICUJX5	Improved Grassland	organic	15	71.74	42	41.93	0.4193	0.4193	0.717	0.585	0.585	Bentley et al. 2023 (summer 2018-2019), Bentley et al. 2023 (summer 2020), Bentley et al. 2023 (summer 2021), Reinsch et al. 2023 (summer 2022), Bentley et al. 2024 (summer 2023)
CS 2018-2023	England	375	AHKTWXX1	Cropland	mineral	15	3.36	1.45	1.41	0.0141	0.0141	0.034	0.421	0.421	Bentley et al. 2023 (summer 2018-2019), Bentley et al. 2023 (summer 2020), Bentley et al. 2023 (summer 2021), Reinsch et al. 2023 (summer 2022), Bentley et al. 2024 (summer 2023)
CS 2018-2023	England	375	AHKTWXX2	Cropland	mineral	15	3.92	1.73	1.69	0.0169	0.0169	0.039	0.431	0.431	Bentley et al. 2023 (summer 2018-2019), Bentley et al. 2023 (summer 2020), Bentley et al. 2023 (summer 2021), Reinsch et al. 2023 (summer 2022), Bentley et al. 2024 (summer 2023)
CS 2018-2023	England	375	AHKTWXX3	Cropland	mineral	15	4.55	2.05	2.01	0.0201	0.0201	0.046	0.441	0.441	Bentley et al. 2023 (summer 2018-2019), Bentley et al. 2023 (summer 2020), Bentley et al. 2023 (summer 2021), Reinsch et al. 2023 (summer 2022), Bentley et al. 2024 (summer 2023)
CS 2018-2023	England	375	AHKTWXX4	Cropland	mineral	15	4.37	2.27	2.22	0.0222	0.0222	0.044	0.508	0.508	Bentley et al. 2023 (summer 2018-2019), Bentley et al. 2023 (summer 2020), Bentley et al. 2023 (summer 2021), Reinsch et al. 2023 (summer 2022), Bentley et al. 2024 (summer 2023)
CS 2018-2023	England	375	AHKTWXX5	Cropland	mineral	15	7.34	3.09	3.03	0.0303	0.0303	0.073	0.413	0.413	Bentley et al. 2023 (summer 2018-2019), Bentley et al. 2023 (summer 2020), Bentley et al. 2023 (summer 2021), Reinsch et al. 2023 (summer 2022), Bentley et al. 2024 (summer 2023)
CS 2018-2023	England	375	HGYGDMX1	Cropland	mineral	15	3.31	1.5	1.46	0.0146	0.0146	0.033	0.441	0.441	Bentley et al. 2023 (summer 2018-2019), Bentley et al. 2023 (summer 2020), Bentley et al. 2023 (summer 2021), Reinsch et al. 2023 (summer 2022), Bentley et al. 2024 (summer 2023)
CS 2018-2023	England	375	HGYGDMX2	Cropland	mineral	15	3.91	1.78	1.73	0.0173	0.0173	0.039	0.444	0.444	Bentley et al. 2023 (summer 2018-2019), Bentley et al. 2023 (summer 2020), Bentley et al. 2023 (summer 2021), Reinsch et al. 2023 (summer 2022), Bentley et al. 2024 (summer 2023)
CS 2018-2023	England	375	HGYGDMX3	Neutral Grassland	mineral	15	5.77	2.69	2.64	0.0264	0.0264	0.058	0.457	0.457	Bentley et al. 2023 (summer 2018-2019), Bentley et al. 2023 (summer 2020), Bentley et al. 2023 (summer 2021), Reinsch et al. 2023 (summer 2022), Bentley et al. 2024 (summer 2023)
CS 2018-2023	England	375	HGYGDMX4	Cropland	mineral	15	3.87	1.74	1.69	0.0169	0.0169	0.039	0.437	0.437	Bentley et al. 2023 (summer 2018-2019), Bentley et al. 2023 (summer 2020), Bentley et al. 2023 (summer 2021), Reinsch et al. 2023 (summer 2022), Bentley et al. 2024 (summer 2023)
CS 2018-2023	England	375	NHQOBMX1	Broadleaved Woodland	mineral	15	7.13	3.68	3.61	0.0361	0.0361	0.071	0.506	0.506	Bentley et al. 2023 (summer 2018-2019), Bentley et al. 2023 (summer 2020), Bentley et al. 2023 (summer 2021), Reinsch et al. 2023 (summer 2022), Bentley et al. 2024 (summer 2023)
CS 2018-2023	England	375	NHQOBMX4	Neutral Grassland	mineral	15	10.99	5.64	5.52	0.0552	0.0552	0.11	0.502	0.502	Bentley et al. 2023 (summer 2018-2019), Bentley et al. 2023 (summer 2020), Bentley et al. 2023 (summer 2021), Reinsch et al. 2023 (summer 2022), Bentley et al. 2024 (summer 2023)
CS 2018-2023	England	375	NHQOBMX5	Neutral Grassland	mineral	15	12.18	5.73	5.62	0.0562	0.0562	0.122	0.461	0.461	Bentley et al. 2023 (summer 2018-2019), Bentley et al. 2023 (summer 2020), Bentley et al. 2023 (summer 2021), Reinsch et al. 2023 (summer 2022), Bentley et al. 2024 (summer 2023)
CS 2018-2023	England	375	JBIYLUX1	Cropland	mineral	15	7.12	3.09	3	0.03	0.03	0.071	0.421	0.421	Bentley et al. 2023 (summer 2018-2019), Bentley et al. 2023 (summer 2020), Bentley et al. 2023 (summer 2021), Reinsch et al. 2023 (summer 2022), Bentley et al. 2024 (summer 2023)
CS 2018-2023	England	375	JBIYLUX2	Cropland	mineral	15	4.45	1.83	1.79	0.0179	0.0179	0.044	0.402	0.402	Bentley et al. 2023 (summer 2018-2019), Bentley et al. 2023 (summer 2020), Bentley et al. 2023 (summer 2021), Reinsch et al. 2023 (summer 2022), Bentley et al. 2024 (summer 2023)
CS 2018-2023	England	375	JBIYLUX3	Cropland	mineral	15	10.46	4.08	3.95	0.0395	0.0395	0.105	0.378	0.378	Bentley et al. 2023 (summer 2018-2019), Bentley et al. 2023 (summer 2020), Bentley et al. 2023 (summer 2021), Reinsch et al. 2023 (summer 2022), Bentley et al. 2024 (summer 2023)
CS 2018-2023	England	375	JBIYLUX4	Cropland	mineral	15	6.07	2.48	2.35	0.0235	0.0235	0.061	0.387	0.387	Bentley et al. 2023 (summer 2018-2019), Bentley et al. 2023 (summer 2020), Bentley et al. 2023 (summer 2021), Reinsch et al. 2023 (summer 2022), Bentley et al. 2024 (summer 2023)
CS 2018-2023	England	375	JBIYLUX5	Cropland	mineral	15	5.6	2.26	2.2	0.022	0.022	0.056	0.393	0.393	Bentley et al. 2023 (summer 2018-2019), Bentley et al. 2023 (summer 2020), Bentley et al. 2023 (summer 2021), Reinsch et al. 2023 (summer 2022), Bentley et al. 2024 (summer 2023)
CS 2018-2023	England	375	NYVXXIX1	Cropland	mineral	15	3.3	1.8	1.68	0.0168	0.0168	0.033	0.508	0.508	Bentley et al. 2023 (summer 2018-2019), Bentley et al. 2023 (summer 2020), Bentley et al. 2023 (summer 2021), Reinsch et al. 2023 (summer 2022), Bentley et al. 2024 (summer 2023)
CS 2018-2023	England	375	NYVXXIX3	Cropland	mineral	15	4.37	2.27	2.21	0.0221	0.0221	0.044	0.506	0.506	Bentley et al. 2023 (summer 2018-2019), Bentley et al. 2023 (summer 2020), Bentley et al. 2023 (summer 2021), Reinsch et al. 2023 (summer 2022), Bentley et al. 2024 (summer 2023)
CS 2018-2023	England	375	NYVXXIX4	Improved Grassland	mineral	15	4.25	2.88	2.43	0.0243	0.0243	0.043	0.573	0.573	Bentley et al. 2023 (summer 2018-2019), Bentley et al. 2023 (summer 2020), Bentley et al. 2023 (summer 2021), Reinsch et al. 2023 (summer 2022), Bentley et al. 2024 (summer 2023)
CS 2018-2023	England	375	NYVXXIX5	Cropland	mineral	15	7.23	3.65	3.51	0.0351	0.0351	0.072	0.485	0.485	Bentley et al. 2023 (summer 2018-2019), Bentley et al. 2023 (summer 2020), Bentley et al. 2023 (summer 2021), Reinsch et al. 2023 (summer 2022), Bentley et al. 2024 (summer 2023)
CS 2018-2023	England	375	IRWYUZX1	Cropland	mineral	15	6.5	5.17	3.14	0.0314	0.0314	0.065	0.483	0.483	Bentley et al. 2023 (summer 2018-2019), Bentley et al. 2023 (summer 2020), Bentley et al. 2023 (summer 2021), Reinsch et al. 2023 (summer 2022), Bentley et al. 2024 (summer 2023)
CS 2018-2023	England	375	IRWYUZX5	Cropland	mineral	15	2.81	1.56	1.33	0.0133	0.0133	0.028	0.472	0.472	Bentley et al. 2023 (summer 2018-2019), Bentley et al. 2023 (summer 2020), Bentley et al. 2023 (summer 2021), Reinsch et al. 2023 (summer 2022), Bentley et al. 2024 (summer 2023)
CS 2018-2023	England	375	YUGUQFX1	Improved Grassland	mineral	15	6.36	3.7	3.61	0.0361	0.0361	0.064	0.568	0.568	Bentley et al. 2023 (summer 2018-2019), Bentley et al. 2023 (summer 2020), Bentley et al. 2023 (summer 2021), Reinsch et al. 2023 (summer 2022), Bentley et al. 2024 (summer 2023)
CS 2018-2023	England	375	YUGUQFX2	Improved Grassland	organic	15	20.21	11	10.81	0.1081	0.1081	0.202	0.535	0.535	Bentley et al. 2023 (summer 2018-2019), Bentley et al. 2023 (summer 2020), Bentley et al. 2023 (summer 2021), Reinsch et al. 2023 (summer 2022), Bentley et al. 2024 (summer 2023)
CS 2018-2023	England	375	YUGUQFX3	Neutral Grassland	mineral	15	16.32	8.53	8.37	0.0837	0.0837	0.163	0.513	0.513	Bentley et al. 2023 (summer 2018-2019), Bentley et al. 2023 (summer 2020), Bentley et al. 2023 (summer 2021), Reinsch et al. 2023 (summer 2022), Bentley et al. 2024 (summer 2023)
CS 2018-2023	England	375	YUGUQFX4	Improved Grassland	mineral	15	14.29	7.98	7.82	0.0782	0.0782	0.143	0.548	0.548	Bentley et al. 2023 (summer 2018-2019), Bentley et al. 2023 (summer 2020), Bentley et al. 2023 (summer 2021), Reinsch et al. 2023 (summer 2022), Bentley et al. 2024 (summer 2023)
CS 2018-2023	England	375	YUGUQFX5	Neutral Grassland	mineral	15	14.05	7.75	7.61	0.0761	0.0761	0.141	0.542	0.542	Bentley et al. 2023 (summer 2018-2019), Bentley et al. 2023 (summer 2020), Bentley et al. 2023 (summer 2021), Reinsch et al. 2023 (summer 2022), Bentley et al. 2024 (summer 2023)
CS 2018-2023	Wales	375	KFACFBX1	Peatland	organic	15	92	49.6	49.54	0.4954	0.4954	0.92	0.538	0.538	Bentley et al. 2023 (summer 2018-2019), Bentley et al. 2023 (summer 2020), Bentley et al. 2023 (summer 2021), Reinsch et al. 2023 (summer 2022), Bentley et al. 2024 (summer 2023)
CS 2018-2023	Wales	375	KFACFBX2	Heathland	organic	15	86.5	49.3	49.22	0.4922	0.4922	0.865	0.569	0.569	Bentley et al. 2023 (summer 2018-2019), Bentley et al. 2023 (summer 2020), Bentley et al. 2023 (summer 2021), Reinsch et al. 2023 (summer 2022), Bentley et al. 2024 (summer 2023)
CS 2018-2023	Wales	375	KFACFBX3	Peatland	organic	15	87.11	45.8	45.68	0.4568	0.4568	0.871	0.524	0.524	Bentley et al. 2023 (summer 2018-2019), Bentley et al. 2023 (summer 2020), Bentley et al. 2023 (summer 2021), Reinsch et al. 2023 (summer 2022), Bentley et al. 2024 (summer 2023)
CS 2018-2023	Wales	375	KFACFBX4	Coniferous Woodland	organic	15	92.64	51.8	51.74	0.5174	0.5174	0.926	0.559	0.559	Bentley et al. 2023 (summer 2018-2019), Bentley et al. 2023 (summer 2020), Bentley et al. 2023 (summer 2021), Reinsch et al. 2023 (summer 2022), Bentley et al. 2024 (summer 2023)
CS 2018-2023	Wales	375	KFACFBX5	Heathland	organic	15	79.42	45.8	45.73	0.4573	0.4573	0.794	0.576	0.576	Bentley et al. 2023 (summer 2018-2019), Bentley et al. 2023 (summer 2020), Bentley et al. 2023 (summer 2021), Reinsch et al. 2023 (summer 2022), Bentley et al. 2024 (summer 2023)
CS 2018-2023	Wales	375	EFZSHRX1	Acid Grassland	mineral	15	17.69	9	8.86	0.0886	0.0886	0.177	0.501	0.501	Bentley et al. 2023 (summer 2018-2019), Bentley et al. 2023 (summer 2020), Bentley et al. 2023 (summer 2021), Reinsch et al. 2023 (summer 2022), Bentley et al. 2024 (summer 2023)
CS 2018-2023	Wales	375	EFZSHRX2	Coniferous Woodland	organic	15	55.34	28.7	28.63	0.2863	0.2863	0.553	0.517	0.517	Bentley et al. 2023 (summer 2018-2019), Bentley et al. 2023 (summer 2020), Bentley et al. 2023 (summer 2021), Reinsch et al. 2023 (summer 2022), Bentley et al. 2024 (summer 2023)
CS 2018-2023	Wales	375	EFZSHRX3	Coniferous Woodland	organic	15	22.91	12.6	12.51	0.1251	0.1251	0.229	0.546	0.546	Bentley et al. 2023 (summer 2018-2019), Bentley et al. 2023 (summer 2020), Bentley et al. 2023 (summer 2021), Reinsch et al. 2023 (summer 2022), Bentley et al. 2024 (summer 2023)
CS 2018-2023	Wales	375	EFZSHRX4	Neutral Grassland	mineral	15	14.3	7.32	7.14	0.0714	0.0714	0.143	0.499	0.499	Bentley et al. 2023 (summer 2018-2019), Bentley et al. 2023 (summer 2020), Bentley et al. 2023 (summer 2021), Reinsch et al. 2023 (summer 2022), Bentley et al. 2024 (summer 2023)
[truncated: 8,045 more rows]
